# Supplementary material for: Mapping the developing human cardiac endothelium at single-cell resolution identifies MECOM as a regulator of arteriovenous gene expression
Source: Cardiovasc Res. 2022 Feb 25;118(14):2960–72. doi: 10.1093/cvr/cvac023 (PMC9648824; doi:10.1093/cvr/cvac023)
Supplement: cvac023_Supplementary_Data [file cvac023_supplementary_data.zip]

Archive with 14 entries (14 files):
- McCracken et al (2022) CVR supplementary 090222 v2.docx
- Supplementary_Figure_1.tiff
- Supplementary_Figure_2.tiff
- Supplementary_Figure_3.tiff
- Supplementary_Figure_4.tiff
- Supplementary_Figure_5A.tiff
- Supplementary_Figure_5B.tiff
- Supplementary_Figure_6.tiff
- Supplementary_Figure_7.tiff
- Supplementary_Figure_8.tiff
- Supplementary_Figure_9.tiff
- supplementary_file_1.csv
- supplementary_file_2.csv
- supplementary_file_3.csv
