# Supplementary material for: Mapping the developing human cardiac endothelium at single-cell resolution identifies MECOM as a regulator of arteriovenous gene expression
Source: Cardiovasc Res. 2022 Feb 25;118(14):2960–72. doi: 10.1093/cvr/cvac023 (PMC9648824; doi:10.1093/cvr/cvac023)
Supplement: cvac023_Supplementary_Data [file cvac023_supplementary_data.zip › supplementary_file_1.csv]

	Signature_A	Signature_B	Signature_C	Signature_D	Signature_E
1	AL627309.1	RPL22	VWA1	PROX1	HNRNPR
2	AL627309.3	ENO1	CTNNBIP1	UGP2	HMGN2
3	FAM87B	NBL1	WASF2	USP39	KHDRBS1
4	LINC00115	ECE1	MARCKSL1	MRPL35	SFPQ
5	FAM41C	RPL11	ADGRL2	REEP1	THRAP3
6	AL645608.7	SH3BGRL3	FNBP1L	PTPN18	NASP
7	AL645608.5	NDUFS5	ARHGAP29	HOXD10	USP1
8	AL645608.1	YBX1	RHOC	HOXD-AS2	HIST2H2AC
9	SAMD11	RPS8	C1orf54	HOXD9	ANP32E
10	NOC2L	UQCRH	NES	HOXD8	CKS1B
11	KLHL17	PLPP3	IFI16	HOXD1	HDGF
12	PLEKHN1	NFIA	RCSD1	LINC01116	NUF2
13	AL645608.8	LEPR	RASAL2	CCDC141	CACYBP
14	HES4	WLS	NAV1	FRZB	ASPM
15	AL645608.2	RPL5	DEGS1	GPR1	UBE2T
16	AGRN	ITGA10	ITPKB	B3GNT7	CENPF
17	C1orf159	S100A6	EGLN1	SRGAP3	LBR
18	AL390719.2	S100A13	AL445524.1	ACKR2	RRM2
19	TTLL10-AS1	RPS27	SOX11	MUSTN1	BUB1
20	TTLL10	KRTCAP2	SPTBN1	WNT5A	CKAP2L
21	TNFRSF18	LMNA	SULT1C4	ABI3BP	RIF1
22	TNFRSF4	CRABP2	ACTR3	EFCC1	SPC25
23	B3GALT6	F11R	GYPC	SLC9A9	SPATS2L
24	C1QTNF12	TSTD1	FMNL2	PTX3	SGO2
25	AL162741.1	UFC1	ITGA6	S100P	BARD1
26	LINC01786	PBX1	MYO1B	CD38	HJURP
27	SCNN1D	SFT2D2	CAVIN2	CFI	DTYMK
28	ACAP3	ATP1B1	HECW2	FHDC1	FGD5-AS1
29	PUSL1	PRDX6	NRP2	PDGFC	SGO1
30	INTS11	QSOX1	IGFBP2	GLRB	KIF15
31	CPTP	HMCN1	IGFBP5	GPM6A	CIP2A
32	TAS1R3	BTG2	GNAI2	EFNA5	CCDC14
33	DVL1	FMOD	ADAMTS9	ADRB2	TOPBP1
34	MXRA8	NUCKS1	MAGI1	SLC22A23	SMC4
35	CCNL2	CD55	PHLDB2	AL031058.1	TRIM59
36	ANKRD65	GUK1	MGLL	DSP	ECT2
37	AL391244.2	RHOU	H1FX	BTN3A1	ACTL6A
38	LINC01770	IRF2BP2	RBP1	MAPK13	TACC3
39	ATAD3C	TOMM20	TM4SF18	C6orf141	NSD2
40	ATAD3B	LGALS8	LXN	FO393415.1	NCAPG
41	ATAD3A	RPS7	HES1	CALHM6	RFC1
42	TMEM240	COLEC11	FAM43A	RSPH4A	HNRNPDL
43	AL645728.1	PDIA6	APOD	FAM162B	CENPE
44	FNDC10	OST4	CRMP1	LINC01558	MAD2L1
45	AL691432.2	EMILIN1	WFS1	PDGFA	CCNA2
46	MIB2	LTBP1	KLHL5	GPR146	HMGB2
47	MMP23B	CYP1B1	KIT	SKAP2	CENPU
48	CDK11B	RPS27A	KDR	HOXA5	CENPK
49	FO704657.1	AAK1	IGFBP7	TRIL	CCNB1
50	SLC35E2B	VAMP8	SPARCL1	PCLO	CENPH
51	CDK11A	RPL31	SMAD1	RELN	DHFR
52	SLC35E2A	IL1R1	MTMR12	CTTNBP2	LMNB1
53	GNB1	IL1RL1	SELENOP	GIMAP5	H2AFY
54	AL109917.1	FHL2	ITGA1	CHRDL1	KIF20A
55	CALML6	LIMS1	MAP1B	KBTBD11	PTTG1
56	TMEM52	ARL5A	ARHGEF28	TRMT9B	HMMR
57	CFAP74	ACVR1	MEF2C	DMTN	MXD3
58	AL391845.2	SSB	ST8SIA4	DOCK5	DEK
59	GABRD	ATP5MC3	TGFBI	SBSPON	GMNN
60	PRKCZ	NFE2L2	PCDH12	LY96	HIST1H3B
61	AL590822.2	CALCRL	SPRY4	IL7	HIST1H1C
62	PRKCZ-AS1	TFPI	DPYSL3	DOCK8	HIST1H4C
63	AL590822.1	COL3A1	ABLIM3	GLIS3	HIST1H1E
64	MORN1	C2orf88	AFAP1L1	HRCT1	HIST1H3D
65	PEX10	HIBCH	ANXA6	CNTNAP3	HIST1H1D
66	PLCH2	INPP1	SPARC	PGM5-AS1	HIST1H2BH
67	AL139246.1	NAB1	NEURL1B	FAM189A2	HIST1H1B
68	PANK4	EEF1B2	SOX4	ALDH1A1	NRM
69	HES5	FN1	HLA-B	TMEM38B	KIFC1
70	AL139246.5	RPL37A	CLIC1	HSDL2	MCM3
71	TNFRSF14-AS1	EPHA4	CLIC5	FAM102A	PHIP
72	TNFRSF14	NCL	OGFRL1	CRACR2B	TTK
73	AL139246.3	NPPC	MYO6	PGAP2	HDAC2
74	MMEL1	ACKR3	LAMA4	LYVE1	CENPW
75	TTC34	HDLBP	MARCKS	AC104031.1	FBXO5
76	PRDM16	ITPR1	GJA1	NR1H3	RPA3
77	AL008733.1	BRK1	ARHGAP18	DTX4	ANLN
78	AL590438.1	VGLL4	SGK1	RAB3IL1	H2AFV
79	ARHGEF16	RPL32	SASH1	LRRN4CL	BAZ1B
80	AL513320.1	FBLN2	PLEKHG1	MAP4K2	MCM7
81	TPRG1L	RPL15	AKAP12	PDE2A	EZH2
82	WRAP73	RBMS3	SNX9	UCP2	NCAPG2
83	TP73	CRTAP	ACTB	SLCO2B1	RBBP7
84	SMIM1	ITGA9	FSCN1	MYO7A	SMC1A
85	LRRC47	RPL14	MEOX2	ELMOD1	KIF4A
86	AL365330.1	TMA7	TSPAN13	NNMT	HMGB3
87	CEP104	HYAL2	INMT	OAF	ESCO2
88	DFFB	MANF	RALA	MRC1	PBK
89	C1orf174	RPL29	GNAI1	MPP7	MCM4
90	LINC01134	STAB1	CD36	ZNF33B	GGH
91	AJAP1	SPCS1	GNG11	GDF10	RAD21
92	AL365255.1	ARF4	DOCK4	VSTM4	ATAD2
93	NPHP4	LRIG1	CAV2	CRTAC1	PSIP1
94	KCNAB2	ARL6IP5	CAV1	PTPRE	CKS2
95	CHD5	FOXP1	CALD1	SLC38A1	SMC2
96	AL031847.1	TFG	WDR60	SLC38A4	CDK5RAP2
97	RNF207	RPL24	IL3RA	COL2A1	PHF19
98	LINC00337	CD47	MXRA5	ZNF385A	NAP1L4
99	GPR153	CCDC80	TMSB4X	GPR182	RRM1
100	AL031848.2	FSTL1	MSN	TAC3	WEE1
101	HES2	HEG1	EFNB1	IGF1	CCDC34
102	ESPN	TMEM108	ITM2A	STAB2	CKAP5
103	TNFRSF25	SLCO2A1	PLS3	OAS1	FAM111B
104	PLEKHG5	PLSCR4	APLN	DTX1	FAM111A
105	NOL9	WWTR1	PRRG3	MMP17	CDCA5
106	TAS1R1	SERP1	SOX7	WASF3	H2AFX
107	ZBTB48	SSR3	PDLIM2	ZIC2	CHEK1
108	KLHL21	TIPARP	LOXL2	NALCN	NCAPD3
109	PHF13	CLDN11	DPYSL2	STON2	ZWINT
110	THAP3	RPL22L1	TCIM	TC2N	CDK1
111	DNAJC11	FNDC3B	FABP5	ITPK1	DNAJC9
112	LINC01672	AP2M1	RNF19A	TNFAIP8L3	KIF20B
113	AL591163.1	DNAJB11	MTSS1	SCG3	KIF11
114	CAMTA1-DT	EIF4A2	ANXA1	GNB5	CEP55
115	Z97987.1	ST6GAL1	COL15A1	MYZAP	HELLS
116	AL365194.1	MASP1	RGS3	PLEKHO2	SMC3
117	AL359881.3	RPL35A	GSN	ANKDD1A	BUB3
118	AL359881.2	C4orf48	SH2D3C	UBAP1L	MKI67
119	AL359881.1	NSG1	TNNT3	SLC24A1	FOXM1
120	PER3	HS3ST1	LMO2	NEO1	RAD51AP1
121	Z98884.1	LDB2	C11orf96	FAM174B	NCAPD2
122	UTS2	PCDH7	APLNR	LINC01197	CDCA3
123	TNFRSF9	FAM114A1	CTNND1	ROGDI	RACGAP1
124	AL034417.4	RPL9	CCND1	VPS35L	CBX5
125	AL034417.3	CXCL2	SERPINH1	MAF	CSRP2
126	ERRFI1	SCARB2	MCAM	SLC43A2	TMPO
127	AL034417.2	CCNI	ESAM	ASGR1	BRCA2
128	LINC01714	RASGEF1B	ROBO4	GRAP	PDS5B
129	SLC45A1	SNCA	ETS1	MAPK7	CKAP2
130	RERE	MMRN1	KLF6	MFAP4	DIAPH3
131	AL357552.2	DKK2	FRMD4A	CCL14	MZT1
132	ENO1-AS1	RPL34	NRP1	STARD3	SUPT16H
133	SLC2A7	OSTC	OIT3	GJD3	MIS18BP1
134	SLC2A5	SNHG8	VCL	SPHK1	CDKN3
135	GPR157	ANKRD50	PLEKHA1	BAIAP2	DLGAP5
136	MIR34AHG	PGRMC2	CHST15	NARF	ACYP1
137	H6PD	RPS3A	VWF	ENOSF1	CDCA4
138	SPSB1	FNIP2	EMP1	AC007998.3	ARHGAP11A
139	BX323043.1	PALLD	PPFIBP1	RNF165	BUB1B
140	SLC25A33	HAND2	FGD4	TNFRSF11A	KNL1
141	TMEM201	PDLIM3	TUBA1A	CCDC102B	NUSAP1
142	PIK3CD	NDUFS6	NAV3	PARD6G	CCNB2
143	PIK3CD-AS2	NPR3	KITLG	SIRPA	PCLAF
144	AL357140.1	RPL37	DUSP6	ATP9A	KIF23
145	NMNAT1	C7	C1QTNF9	TSHZ2	IDH2
146	RBP7	IL6ST	HMGB1	TPD52L2	PRC1
147	UBE4B	BTF3	RGCC	C20orf204	ARL6IP1
148	KIF1B	F2R	DGKH	SH3GL1	KIF22
149	AL139424.3	RPS23	LPAR6	PLIN5	MAZ
150	AL139424.2	VCAN	PCDH17	ARRDC2	SHCBP1
151	AL139424.1	HAPLN1	DACH1	CEACAM1	ORC6
152	CENPS	COX7C	MBNL2	TBX1	CMC2
153	CORT	NR2F1	COL4A1	GGT5	AURKB
154	AL354956.1	HNRNPA0	COL4A2	EMID1	ATAD5
155	PEX14	EGR1	ARHGEF7	PIK3IP1	TOP2A
156	CASZ1	ECSCR	MCF2L	KCTD17	CBX1
157	AL139423.1	CYSTM1	NID2	GGA1	SKA2
158	MASP2	RPS14	FERMT2	CXADR	PRR11
159	EXOSC10	SMIM3	LGALS3	SLC5A3	KPNA2
160	AL109811.1	NPM1	SYNE2	TFF3	TK1
161	AL109811.2	ATP6V0E1	CALM1	NA	BIRC5
162	MTOR	PRELID1	WARS	NA	ALYREF
163	ANGPTL7	TMED9	MEG3	NA	TYMS
164	UBIAD1	HNRNPAB	HSP90AA1	NA	NDC80
165	DISP3	COL23A1	TJP1	NA	PCNA
166	LINC01647	LTC4S	EHD4	NA	TPX2
167	AL031731.1	RACK1	B2M	NA	UBE2C
168	FBXO2	FOXC1	C2CD4B	NA	CSE1L
169	FBXO44	GMDS	IL32	NA	LMNB2
170	FBXO6	SERPINB1	CARHSP1	NA	DNMT1
171	MAD2L2	SERPINB9	CDH13	NA	DDX39A
172	DRAXIN	SERPINB6	RFLNB	NA	LSM4
173	C1orf167	TXNDC5	HIC1	NA	UBE2S
174	MTHFR	NOL7	TMEM88	NA	GTSE1
175	CLCN6	HLA-E	JUP	NA	BTG3
176	NPPA	TUBB	CAVIN1	NA	NA
177	NPPB	IER3	MEOX1	NA	NA
178	MFN2	HLA-DRB1	CA4	NA	NA
179	MIIP	RPS18	SEC14L1	NA	NA
180	TNFRSF8	RPS10	ACTG1	NA	NA
181	TNFRSF1B	RPL10A	YES1	NA	NA
182	VPS13D	TOMM6	TCF4	NA	NA
183	DHRS3	EEF1A1	CD93	NA	NA
184	AC254633.1	COX7A2	MADCAM1	NA	NA
185	C1orf158	HMGN3	TNFAIP8L1	NA	NA
186	PDPN	NT5E	KANK3	NA	NA
187	PRDM2	RWDD1	HOMER3	NA	NA
188	KAZN	SERINC1	GMFG	NA	NA
189	TMEM51-AS1	NCOA7	PCAT19	NA	NA
190	TMEM51	RPS12	CARD8	NA	NA
191	FHAD1	ADGRG6	SMTN	NA	NA
192	AL031283.2	GINM1	YWHAH	NA	NA
193	CTRC	MTRF1L	TIMP3	NA	NA
194	CASP9	KDELR2	MYH9	NA	NA
195	DNAJC16	NDUFA4	CDC42EP1	NA	NA
196	AGMAT	THSD7A	LGALS1	NA	NA
197	AL121992.1	TMEM106B	PIM3	NA	NA
198	DDI2	ARL4A	ETS2	NA	NA
199	AL121992.2	TOMM7	NA	NA	NA
200	AL450998.3	CYCS	NA	NA	NA
201	SLC25A34	BMPER	NA	NA	NA
202	SLC25A34-AS1	INHBA	NA	NA	NA
203	UQCRHL	PSMA2	NA	NA	NA
204	AL450998.2	MRPS24	NA	NA	NA
205	SPEN	SEC61G	NA	NA	NA
206	ZBTB17	CHCHD2	NA	NA	NA
207	SRARP	SBDS	NA	NA	NA
208	AL355994.3	ELN	NA	NA	NA
209	HSPB7	HSPB1	NA	NA	NA
210	CLCNKA	CACNA2D1	NA	NA	NA
211	CLCNKB	SEMA3A	NA	NA	NA
212	FAM131C	COL1A2	NA	NA	NA
213	AL451042.2	PON2	NA	NA	NA
214	AL451042.1	ARPC1B	NA	NA	NA
215	ARHGEF19	FIS1	NA	NA	NA
216	CPLANE2	KMT2E	NA	NA	NA
217	FBXO42	MDFIC	NA	NA	NA
218	SPATA21	CAPZA2	NA	NA	NA
219	LINC01772	CALU	NA	NA	NA
220	AL137802.2	ATP6V1F	NA	NA	NA
221	AL137802.1	MEST	NA	NA	NA
222	LINC01783	PLXNA4	NA	NA	NA
223	NBPF1	AKR1B1	NA	NA	NA
224	AL137798.1	PDIA4	NA	NA	NA
225	AL021920.3	NOS3	NA	NA	NA
226	CROCC	CD99	NA	NA	NA
227	BX284668.2	BMX	NA	NA	NA
228	BX284668.6	PRDX4	NA	NA	NA
229	AL049569.1	SAT1	NA	NA	NA
230	PADI4	SRPX	NA	NA	NA
231	ARHGEF10L	TSPAN7	NA	NA	NA
232	IGSF21	ATP6AP2	NA	NA	NA
233	ALDH4A1	TIMP1	NA	NA	NA
234	IFFO2	UXT	NA	NA	NA
235	UBR4	RBM3	NA	NA	NA
236	AKR7A3	MAGED1	NA	NA	NA
237	HTR6	RPS4X	NA	NA	NA
238	TMCO4	PGK1	NA	NA	NA
239	OTUD3	KLHL4	NA	NA	NA
240	PLA2G2A	RPL36A	NA	NA	NA
241	Z98257.1	ARMCX3	NA	NA	NA
242	PLA2G2C	ARMCX2	NA	NA	NA
243	UBXN10-AS1	TCEAL9	NA	NA	NA
244	UBXN10	BEX3	NA	NA	NA
245	VWA5B1	TCEAL4	NA	NA	NA
246	CAMK2N1	MORF4L2	NA	NA	NA
247	FAM43B	PGRMC1	NA	NA	NA
248	CDA	SLC25A5	NA	NA	NA
249	PINK1-AS	RPL39	NA	NA	NA
250	KIF17	BGN	NA	NA	NA
251	SH2D5	SLC6A8	NA	NA	NA
252	AL031005.1	SSR4	NA	NA	NA
253	AL031728.1	RPL10	NA	NA	NA
254	NBPF3	GATA4	NA	NA	NA
255	ALPL	CTSB	NA	NA	NA
256	RAP1GAP	BNIP3L	NA	NA	NA
257	LDLRAD2	CLU	NA	NA	NA
258	HSPG2	SCARA3	NA	NA	NA
259	CELA3B	EIF4EBP1	NA	NA	NA
260	LINC01635	SFRP1	NA	NA	NA
261	WNT4	PLAT	NA	NA	NA
262	ZBTB40	CEBPD	NA	NA	NA
263	EPHA8	RPS20	NA	NA	NA
264	C1QA	SDCBP	NA	NA	NA
265	C1QC	ASPH	NA	NA	NA
266	C1QB	SULF1	NA	NA	NA
267	EPHB2	TRAM1	NA	NA	NA
268	TEX46	RPL7	NA	NA	NA
269	LUZP1	UQCRB	NA	NA	NA
270	HTR1D	LAPTM4B	NA	NA	NA
271	LINC01355	MATN2	NA	NA	NA
272	AL109936.6	RPL30	NA	NA	NA
273	ZNF436	PABPC1	NA	NA	NA
274	ZNF436-AS1	BAALC	NA	NA	NA
275	AL109936.2	FZD6	NA	NA	NA
276	TCEA3	CTHRC1	NA	NA	NA
277	E2F2	EIF3E	NA	NA	NA
278	AL021154.1	PKHD1L1	NA	NA	NA
279	ID3	COL14A1	NA	NA	NA
280	MDS2	HAS2	NA	NA	NA
281	ELOA-AS1	LYPD2	NA	NA	NA
282	CNR2	LY6E	NA	NA	NA
283	MYOM3	EEF1D	NA	NA	NA
284	IL22RA1	RPL8	NA	NA	NA
285	IFNLR1	KANK1	NA	NA	NA
286	GRHL3	IL33	NA	NA	NA
287	STPG1	RPS6	NA	NA	NA
288	NIPAL3	TEK	NA	NA	NA
289	RCAN3	VCP	NA	NA	NA
290	NCMAP	TOMM5	NA	NA	NA
291	CLIC4	CEMIP2	NA	NA	NA
292	AL031432.1	TLE1	NA	NA	NA
293	AL031432.5	GAS1	NA	NA	NA
294	RSRP1	DAPK1	NA	NA	NA
295	AL031432.3	ASPN	NA	NA	NA
296	RHD	SEC61B	NA	NA	NA
297	RHCE	CTNNAL1	NA	NA	NA
298	LDLRAP1	TMEM245	NA	NA	NA
299	AL606491.1	PALM2-AKAP2	NA	NA	NA
300	MAN1C1	TXN	NA	NA	NA
301	AL031280.1	GNG10	NA	NA	NA
302	AL020996.1	RPL35	NA	NA	NA
303	AUNIP	HSPA5	NA	NA	NA
304	AL033528.2	RPL12	NA	NA	NA
305	PAQR7	C9orf16	NA	NA	NA
306	STMN1	RPL7A	NA	NA	NA
307	PAFAH2	COL5A1	NA	NA	NA
308	EXTL1	TMEM141	NA	NA	NA
309	SLC30A2	PHPT1	NA	NA	NA
310	TRIM63	EDF1	NA	NA	NA
311	PDIK1L	NPDC1	NA	NA	NA
312	FAM110D	TUBB4B	NA	NA	NA
313	AL391650.1	IFITM2	NA	NA	NA
314	CNKSR1	IFITM3	NA	NA	NA
315	CATSPER4	RPLP2	NA	NA	NA
316	CEP85	CD151	NA	NA	NA
317	UBXN11	POLR2L	NA	NA	NA
318	CD52	RPL27A	NA	NA	NA
319	LIN28A	DKK3	NA	NA	NA
320	AL513365.2	MICAL2	NA	NA	NA
321	RPS6KA1	RPS13	NA	NA	NA
322	AL512408.1	NUCB2	NA	NA	NA
323	PIGV	LDHA	NA	NA	NA
324	ZDHHC18	RCN1	NA	NA	NA
325	SFN	CD59	NA	NA	NA
326	AL034380.1	HSD17B12	NA	NA	NA
327	GPATCH3	CD82	NA	NA	NA
328	NR0B2	MDK	NA	NA	NA
329	TRNP1	TMEM258	NA	NA	NA
330	TENT5B	FTH1	NA	NA	NA
331	SYTL1	EEF1G	NA	NA	NA
332	MAP3K6	PPP1R14B	NA	NA	NA
333	FCN3	ARL2	NA	NA	NA
334	GPR3	FAU	NA	NA	NA
335	FO393419.2	LTBP3	NA	NA	NA
336	BX293535.1	RNASEH2C	NA	NA	NA
337	LINC02574	RBM4	NA	NA	NA
338	AL445490.1	GSTP1	NA	NA	NA
339	THEMIS2	SPCS2	NA	NA	NA
340	SMPDL3B	RPS3	NA	NA	NA
341	EYA3	AAMDC	NA	NA	NA
342	AL353622.1	NDUFC2	NA	NA	NA
343	AL353622.2	PRCP	NA	NA	NA
344	PHACTR4	TIMM8B	NA	NA	NA
345	RAB42	REXO2	NA	NA	NA
346	LINC01715	FXYD6	NA	NA	NA
347	AL360012.1	MPZL2	NA	NA	NA
348	OPRD1	ATP5MG	NA	NA	NA
349	EPB41	RPS25	NA	NA	NA
350	TMEM200B	AKR1C1	NA	NA	NA
351	AL590729.1	AKR1C3	NA	NA	NA
352	PTPRU	GDI2	NA	NA	NA
353	LINC01648	CCDC3	NA	NA	NA
354	MATN1	FAM107B	NA	NA	NA
355	MATN1-AS1	ITGA8	NA	NA	NA
356	LINC01778	VIM	NA	NA	NA
357	NKAIN1	ST8SIA6	NA	NA	NA
358	AL451070.1	PLXDC2	NA	NA	NA
359	AC114488.1	SRGN	NA	NA	NA
360	TINAGL1	PSAP	NA	NA	NA
361	HCRTR1	DDIT4	NA	NA	NA
362	AC114488.2	VDAC2	NA	NA	NA
363	AC114488.3	RPS24	NA	NA	NA
364	SPOCD1	ZCCHC24	NA	NA	NA
365	AL354919.1	PLAC9	NA	NA	NA
366	AL136115.2	MMRN2	NA	NA	NA
367	AL136115.1	SNCG	NA	NA	NA
368	AL445248.1	ADIRF	NA	NA	NA
369	DCDC2B	PAPSS2	NA	NA	NA
370	FAM167B	PDLIM1	NA	NA	NA
371	TSSK3	ENTPD1	NA	NA	NA
372	SYNC	PGAM1	NA	NA	NA
373	S100PBP	NDUFB8	NA	NA	NA
374	FNDC5	WBP1L	NA	NA	NA
375	ZNF362	GSTO1	NA	NA	NA
376	GJA4	DUSP5	NA	NA	NA
377	ZMYM1	ABLIM1	NA	NA	NA
378	AGO4	CPXM2	NA	NA	NA
379	MAP7D1	WNK1	NA	NA	NA
380	FOXJ3	CCND2	NA	NA	NA
381	TIE1	CD9	NA	NA	NA
382	PIK3R3	TNFRSF1A	NA	NA	NA
383	EFCAB14	MRPL51	NA	NA	NA
384	SPATA6	GAPDH	NA	NA	NA
385	TUT4	TPI1	NA	NA	NA
386	L1TD1	C12orf57	NA	NA	NA
387	DOCK7	YBX3	NA	NA	NA
388	CACHD1	H2AFJ	NA	NA	NA
389	RAVER2	MGP	NA	NA	NA
390	PDE4B	EPS8	NA	NA	NA
391	SGIP1	PDE3A	NA	NA	NA
392	TCTEX1D1	RASSF8	NA	NA	NA
393	ADGRL4	LIMA1	NA	NA	NA
394	PKN2	METTL7A	NA	NA	NA
395	PTBP2	KRT18	NA	NA	NA
396	PALMD	EIF4B	NA	NA	NA
397	CTTNBP2NL	PFDN5	NA	NA	NA
398	TSPAN2	PCBP2	NA	NA	NA
399	ATP1A1	ATP5MC2	NA	NA	NA
400	CD58	HNRNPA1	NA	NA	NA
401	IGSF3	ITGA5	NA	NA	NA
402	PTGFRN	CD63	NA	NA	NA
403	GJA5	RPS26	NA	NA	NA
404	C1orf56	RPL41	NA	NA	NA
405	CDC42SE1	CNPY2	NA	NA	NA
406	SHE	NACA	NA	NA	NA
407	ADAM15	LRIG3	NA	NA	NA
408	EFNA1	TMBIM4	NA	NA	NA
409	SYT11	RAP1B	NA	NA	NA
410	ARHGEF2	NAP1L1	NA	NA	NA
411	TAGLN2	CKAP4	NA	NA	NA
412	ABL2	ALDH2	NA	NA	NA
413	GLUL	RPL6	NA	NA	NA
414	CFH	PEBP1	NA	NA	NA
415	ATP2B4	RPLP0	NA	NA	NA
416	SOX13	DYNLL1	NA	NA	NA
417	PIK3C2B	ARL6IP4	NA	NA	NA
418	MDM4	SAP18	NA	NA	NA
419	CD46	MRPL57	NA	NA	NA
420	CD34	RPL21	NA	NA	NA
421	AL356275.1	MEDAG	NA	NA	NA
422	PTPN14	POSTN	NA	NA	NA
423	C1orf115	LHFPL6	NA	NA	NA
424	HLX	DNAJC15	NA	NA	NA
425	ENAH	TPT1	NA	NA	NA
426	FAM89A	ITM2B	NA	NA	NA
427	SIPA1L2	COMMD6	NA	NA	NA
428	ID2	KCTD12	NA	NA	NA
429	SMC6	EDNRB	NA	NA	NA
430	RHOB	DNAJC3	NA	NA	NA
431	ITSN2	DAD1	NA	NA	NA
432	FOSL2	SLC22A17	NA	NA	NA
433	SOS1	PSMA6	NA	NA	NA
434	ZFP36L2	RPS29	NA	NA	NA
435	EPAS1	RPL36AL	NA	NA	NA
436	SOCS5	PELI2	NA	NA	NA
437	CFAP36	CHURC1	NA	NA	NA
438	B3GNT2	ACTN1	NA	NA	NA
439	CEP68	SMOC1	NA	NA	NA
440	TMSB10	COX16	NA	NA	NA
441	TCF7L1	TTC9	NA	NA	NA
442	MERTK	TMED10	NA	NA	NA
443	TTL	FOS	NA	NA	NA
444	LIMS2	SLIRP	NA	NA	NA
445	HS6ST1	DDX24	NA	NA	NA
446	CXCR4	IFI27	NA	NA	NA
447	NR4A2	CKB	NA	NA	NA
448	COBLL1	NOP10	NA	NA	NA
449	SESTD1	MEIS2	NA	NA	NA
450	NCKAP1	PDIA3	NA	NA	NA
451	BMPR2	SERF2	NA	NA	NA
452	TUBA4A	FBN1	NA	NA	NA
453	WDFY1	EID1	NA	NA	NA
454	SERPINE2	CGNL1	NA	NA	NA
455	FAM124B	ALDH1A2	NA	NA	NA
456	PTMA	TPM1	NA	NA	NA
457	SH3BP4	PPIB	NA	NA	NA
458	LRRFIP1	RAB11A	NA	NA	NA
459	BHLHE40	RPL4	NA	NA	NA
460	LMCD1	RPLP1	NA	NA	NA
461	SSUH2	PKM	NA	NA	NA
462	SLC6A6	COX5A	NA	NA	NA
463	FGD5	RCN2	NA	NA	NA
464	RFTN1	TSPAN3	NA	NA	NA
465	CMTM8	RPS17	NA	NA	NA
466	TRAK1	SEC11A	NA	NA	NA
467	SNRK	NR2F2	NA	NA	NA
468	ZDHHC3	CHSY1	NA	NA	NA
469	CLEC3B	RPS2	NA	NA	NA
470	MAP4	ATP6V0C	NA	NA	NA
471	LAMB2	ELOB	NA	NA	NA
472	RBM6	EMP2	NA	NA	NA
473	SEMA3G	LITAF	NA	NA	NA
474	MTRNR2L12	RPS15A	NA	NA	NA
475	CRYBG3	IRX3	NA	NA	NA
476	SLC9C1	CDH11	NA	NA	NA
477	ARHGAP31	GLG1	NA	NA	NA
478	GATA2	GABARAPL2	NA	NA	NA
479	GATA2-AS1	COX4I1	NA	NA	NA
480	NCK1	APRT	NA	NA	NA
481	TM4SF1	RPL13	NA	NA	NA
482	MLF1	SMTNL2	NA	NA	NA
483	MECOM	C1QBP	NA	NA	NA
484	SKIL	RNASEK	NA	NA	NA
485	KLHL24	C17orf49	NA	NA	NA
486	FGF12	GABARAP	NA	NA	NA
487	ATP13A3	EIF4A1	NA	NA	NA
488	MSX1	RPL26	NA	NA	NA
489	TBC1D1	NTN1	NA	NA	NA
490	LIMCH1	RPL23A	NA	NA	NA
491	FRYL	MMP28	NA	NA	NA
492	OCIAD2	RPL23	NA	NA	NA
493	SULT1B1	RPL19	NA	NA	NA
494	CNOT6L	KRT10	NA	NA	NA
495	PDLIM5	EIF1	NA	NA	NA
496	PAPSS1	P3H4	NA	NA	NA
497	FAT4	FKBP10	NA	NA	NA
498	MGST2	RPL27	NA	NA	NA
499	GRIA2	ARL4D	NA	NA	NA
500	VEGFC	GRN	NA	NA	NA
501	WWC2	ATP5MC1	NA	NA	NA
502	ANKRD37	PHB	NA	NA	NA
503	SORBS2	NME1	NA	NA	NA
504	MYO10	NME2	NA	NA	NA
505	EGFLAM	TMEM100	NA	NA	NA
506	LIFR	MRC2	NA	NA	NA
507	ITGA2	CCDC47	NA	NA	NA
508	ARL15	ABCA8	NA	NA	NA
509	SNX18	SSTR2	NA	NA	NA
510	PLPP1	RPL38	NA	NA	NA
511	PDE4D	ATP5PD	NA	NA	NA
512	MAST4	SUMO2	NA	NA	NA
513	MCTP1	SRSF2	NA	NA	NA
514	SLC12A2	P4HB	NA	NA	NA
515	TMEM173	COLEC12	NA	NA	NA
516	CXXC5	VAPA	NA	NA	NA
517	CSNK1A1	APCDD1	NA	NA	NA
518	SYNPO	GATA6	NA	NA	NA
519	SH3PXD2B	ZNF521	NA	NA	NA
520	DUSP1	ATP5F1A	NA	NA	NA
521	MGAT1	C18orf32	NA	NA	NA
522	BTNL9	RPL17	NA	NA	NA
523	EDN1	SEC11C	NA	NA	NA
524	GFOD1	SALL3	NA	NA	NA
525	HSPA1A	NFATC1	NA	NA	NA
526	HSPA1B	TXNL4A	NA	NA	NA
527	EGFL8	CPXM1	NA	NA	NA
528	AGPAT1	TMX4	NA	NA	NA
529	NOTCH4	DSTN	NA	NA	NA
530	VEGFA	CST3	NA	NA	NA
531	DST	HM13	NA	NA	NA
532	CD109	EIF2S2	NA	NA	NA
533	PNRC1	DYNLRB1	NA	NA	NA
534	UBE2J1	PROCR	NA	NA	NA
535	CDK19	NORAD	NA	NA	NA
536	AMD1	RPN2	NA	NA	NA
537	UTRN	TGM2	NA	NA	NA
538	MYCT1	YWHAB	NA	NA	NA
539	CNKSR3	PLTP	NA	NA	NA
540	SYNJ2	SULF2	NA	NA	NA
541	RPS6KA2	ZFAS1	NA	NA	NA
542	AFDN	PTGIS	NA	NA	NA
543	AQP1	UBE2V1	NA	NA	NA
544	ELMO1	APCDD1L	NA	NA	NA
545	IGFBP3	ATP5F1E	NA	NA	NA
546	TES	RPS21	NA	NA	NA
547	MET	PPDPF	NA	NA	NA
548	PODXL	BSG	NA	NA	NA
549	GIMAP4	PALM	NA	NA	NA
550	WWC3	ATP5F1D	NA	NA	NA
551	TMEM47	RPS15	NA	NA	NA
552	PLP2	UQCR11	NA	NA	NA
553	DIAPH2	OAZ1	NA	NA	NA
554	ZDHHC9	TIMM13	NA	NA	NA
555	MIR503HG	NFIC	NA	NA	NA
556	ARHGAP4	EEF2	NA	NA	NA
557	TUSC3	MYDGF	NA	NA	NA
558	SH2D4A	RPL36	NA	NA	NA
559	CSGALNACT1	TRAPPC5	NA	NA	NA
560	PPP2R2A	ANGPTL4	NA	NA	NA
561	SARAF	WDR83OS	NA	NA	NA
562	LEPROTL1	PRDX2	NA	NA	NA
563	TACC1	CALR	NA	NA	NA
564	PCMTD1	GADD45GIP1	NA	NA	NA
565	SOX17	C19orf53	NA	NA	NA
566	PREX2	NDUFB7	NA	NA	NA
567	HEY1	PLVAP	NA	NA	NA
568	FABP4	RPL18A	NA	NA	NA
569	AZIN1	ISYNA1	NA	NA	NA
570	NDRG1	UBA52	NA	NA	NA
571	DENND3	NDUFA13	NA	NA	NA
572	SLC45A4	PDCD5	NA	NA	NA
573	GPIHBP1	FXYD5	NA	NA	NA
574	C8orf33	COX6B1	NA	NA	NA
575	SMARCA2	CAPNS1	NA	NA	NA
576	GLIPR2	SPINT2	NA	NA	NA
577	PCSK5	PPP1R14A	NA	NA	NA
578	GNAQ	PSMD8	NA	NA	NA
579	GADD45G	EIF3K	NA	NA	NA
580	GABBR2	RPS16	NA	NA	NA
581	KLF4	PLD3	NA	NA	NA
582	STOM	LTBP4	NA	NA	NA
583	LRRC8A	RABAC1	NA	NA	NA
584	IER5L	APOE	NA	NA	NA
585	ASS1	AP2S1	NA	NA	NA
586	AIF1L	NOP53	NA	NA	NA
587	RAPGEF1	EMP3	NA	NA	NA
588	PAXX	KDELR1	NA	NA	NA
589	CLIC3	NUCB1	NA	NA	NA
590	CDKN1C	FTL	NA	NA	NA
591	CAVIN3	RPL13A	NA	NA	NA
592	SWAP70	RPS11	NA	NA	NA
593	MTRNR2L8	FCGRT	NA	NA	NA
594	GALNT18	RRAS	NA	NA	NA
595	PARVA	CLEC11A	NA	NA	NA
596	PIK3C2A	RPS9	NA	NA	NA
597	FKBP2	RPL28	NA	NA	NA
598	LRRC32	RPS5	NA	NA	NA
599	YAP1	RPS4Y1	NA	NA	NA
600	RDX	MIF	NA	NA	NA
601	APOA1	DDT	NA	NA	NA
602	RBM17	TPST2	NA	NA	NA
603	CCNY	EIF3L	NA	NA	NA
604	CXCL12	SNU13	NA	NA	NA
605	DEPP1	CYB5R3	NA	NA	NA
606	FAM13C	TSPO	NA	NA	NA
607	PPA1	MIR99AHG	NA	NA	NA
608	UNC5B	SOD1	NA	NA	NA
609	VSIR	TTC3	NA	NA	NA
610	EXOC6	BACE2	NA	NA	NA
611	ERC1	COL18A1	NA	NA	NA
612	SLC2A3	NA	NA	NA	NA
613	A2M	NA	NA	NA	NA
614	LRP6	NA	NA	NA	NA
615	STK38L	NA	NA	NA	NA
616	RAPGEF3	NA	NA	NA	NA
617	ACVRL1	NA	NA	NA	NA
618	GRASP	NA	NA	NA	NA
619	NR4A1	NA	NA	NA	NA
620	PTPRB	NA	NA	NA	NA
621	OSBPL8	NA	NA	NA	NA
622	ATP2B1	NA	NA	NA	NA
623	LTA4H	NA	NA	NA	NA
624	GNPTAB	NA	NA	NA	NA
625	TBX3	NA	NA	NA	NA
626	ORAI1	NA	NA	NA	NA
627	ZDHHC20	NA	NA	NA	NA
628	FLT1	NA	NA	NA	NA
629	ELF1	NA	NA	NA	NA
630	TSC22D1	NA	NA	NA	NA
631	THSD1	NA	NA	NA	NA
632	MYCBP2	NA	NA	NA	NA
633	DOCK9	NA	NA	NA	NA
634	EFNB2	NA	NA	NA	NA
635	ARGLU1	NA	NA	NA	NA
636	RNASE1	NA	NA	NA	NA
637	ADCY4	NA	NA	NA	NA
638	EGLN3	NA	NA	NA	NA
639	NFKBIA	NA	NA	NA	NA
640	RALGAPA1	NA	NA	NA	NA
641	CLEC14A	NA	NA	NA	NA
642	FUT8	NA	NA	NA	NA
643	PCNX1	NA	NA	NA	NA
644	ERG28	NA	NA	NA	NA
645	VASH1	NA	NA	NA	NA
646	CCDC88C	NA	NA	NA	NA
647	FBLN5	NA	NA	NA	NA
648	JAG2	NA	NA	NA	NA
649	NUDT14	NA	NA	NA	NA
650	CRIP2	NA	NA	NA	NA
651	CRIP1	NA	NA	NA	NA
652	SRP14	NA	NA	NA	NA
653	DLL4	NA	NA	NA	NA
654	HERC1	NA	NA	NA	NA
655	SMAD6	NA	NA	NA	NA
656	UACA	NA	NA	NA	NA
657	NPTN	NA	NA	NA	NA
658	ISLR2	NA	NA	NA	NA
659	FURIN	NA	NA	NA	NA
660	SLC9A3R2	NA	NA	NA	NA
661	YPEL3	NA	NA	NA	NA
662	MMP2	NA	NA	NA	NA
663	LPCAT2	NA	NA	NA	NA
664	CPNE2	NA	NA	NA	NA
665	CDH5	NA	NA	NA	NA
666	CMIP	NA	NA	NA	NA
667	PLCG2	NA	NA	NA	NA
668	CHD3	NA	NA	NA	NA
669	SPECC1	NA	NA	NA	NA
670	SLFN5	NA	NA	NA	NA
671	LASP1	NA	NA	NA	NA
672	IGFBP4	NA	NA	NA	NA
673	RAMP2	NA	NA	NA	NA
674	CD300LG	NA	NA	NA	NA
675	DGKE	NA	NA	NA	NA
676	ACE	NA	NA	NA	NA
677	ICAM2	NA	NA	NA	NA
678	PECAM1	NA	NA	NA	NA
679	CASKIN2	NA	NA	NA	NA
680	ITGB4	NA	NA	NA	NA
681	PTPRM	NA	NA	NA	NA
682	MIB1	NA	NA	NA	NA
683	SMAD7	NA	NA	NA	NA
684	RNF152	NA	NA	NA	NA
685	TCF15	NA	NA	NA	NA
686	HSPA12B	NA	NA	NA	NA
687	PRND	NA	NA	NA	NA
688	PLCB1	NA	NA	NA	NA
689	JAG1	NA	NA	NA	NA
690	ID1	NA	NA	NA	NA
691	MYL9	NA	NA	NA	NA
692	NNAT	NA	NA	NA	NA
693	SERINC3	NA	NA	NA	NA
694	PREX1	NA	NA	NA	NA
695	GNAS	NA	NA	NA	NA
696	LAMA5	NA	NA	NA	NA
697	SOX18	NA	NA	NA	NA
698	MIDN	NA	NA	NA	NA
699	ABHD17A	NA	NA	NA	NA
700	GADD45B	NA	NA	NA	NA
701	JUNB	NA	NA	NA	NA
702	LYL1	NA	NA	NA	NA
703	KLF2	NA	NA	NA	NA
704	BST2	NA	NA	NA	NA
705	JUND	NA	NA	NA	NA
706	SSBP4	NA	NA	NA	NA
707	KIAA0355	NA	NA	NA	NA
708	ACTN4	NA	NA	NA	NA
709	ZFP36	NA	NA	NA	NA
710	BCAM	NA	NA	NA	NA
711	EHD2	NA	NA	NA	NA
712	SELENOW	NA	NA	NA	NA
713	CLDN5	NA	NA	NA	NA
714	COMT	NA	NA	NA	NA
715	ADORA2A	NA	NA	NA	NA
716	KIAA1671	NA	NA	NA	NA
717	MAFF	NA	NA	NA	NA
718	TMEM184B	NA	NA	NA	NA
719	DDX17	NA	NA	NA	NA
720	PDGFB	NA	NA	NA	NA
721	SHANK3	NA	NA	NA	NA
722	JAM2	NA	NA	NA	NA
723	APP	NA	NA	NA	NA
724	CYYR1	NA	NA	NA	NA
725	PTTG1IP	NA	NA	NA	NA
726	DIP2A	NA	NA	NA	NA
727	MT-ND2	NA	NA	NA	NA
728	MT-ATP6	NA	NA	NA	NA
729	MT-ND3	NA	NA	NA	NA
730	MT-ND4L	NA	NA	NA	NA
731	MT-ND4	NA	NA	NA	NA
732	MT-ND5	NA	NA	NA	NA
733	MT-CYB	NA	NA	NA	NA
