# Supplementary material for: Mapping the developing human cardiac endothelium at single-cell resolution identifies MECOM as a regulator of arteriovenous gene expression
Source: Cardiovasc Res. 2022 Feb 25;118(14):2960–72. doi: 10.1093/cvr/cvac023 (PMC9648824; doi:10.1093/cvr/cvac023)
Supplement: cvac023_Supplementary_Data [file cvac023_supplementary_data.zip › supplementary_file_2.csv]

	p_val	avg_logFC	pct.1	pct.2	p_val_adj	cluster	gene
INMT	0	1.04575542320938	0.834	0.272	0	0	INMT
FABP5	0	0.962791575968485	0.995	0.926	0	0	FABP5
TCF15	0	0.857055094115229	0.841	0.542	0	0	TCF15
CD36	0	0.740267672141699	0.917	0.513	0	0	CD36
CA4	0	0.709052239192646	0.745	0.343	0	0	CA4
RGCC	0	0.687690976813193	0.939	0.61	0	0	RGCC
EGLN1	0	0.581085640524506	0.935	0.799	0	0	EGLN1
ITM2A	0	0.571714466382974	0.955	0.822	0	0	ITM2A
NEURL1B	0	0.549362580696	0.847	0.472	0	0	NEURL1B
CAVIN2	2.6326223066857e-270	0.508905735888213	0.968	0.877	8.39753863386604e-266	0	CAVIN2
MEOX1	1.58502333491029e-268	0.486429972507383	0.72	0.372	5.05590743369684e-264	0	MEOX1
OSBPL1A	2.31024189177407e-257	0.422261890060299	0.63	0.313	7.36920958638094e-253	0	OSBPL1A
TCIM	5.16281392823958e-245	0.490283076588182	0.978	0.823	1.64683438682986e-240	0	TCIM
MARCKS	2.59973326029547e-221	0.382070904682244	0.99	0.931	8.29262915369048e-217	0	MARCKS
RAMP3	1.35214308265196e-219	0.476406426571602	0.661	0.367	4.31306600504323e-215	0	RAMP3
COL15A1	2.52251195516122e-196	0.389357059515838	0.982	0.677	8.04630863457328e-192	0	COL15A1
TM4SF18	6.12992948316512e-192	0.399093498996287	0.842	0.576	1.95532490654001e-187	0	TM4SF18
APLNR	1.05061670099588e-191	0.356053100316095	0.772	0.446	3.35125715283666e-187	0	APLNR
CLIC5	1.14935732216782e-190	0.425688610088168	0.709	0.439	3.66621998625092e-186	0	CLIC5
CARHSP1	2.14936580759774e-190	0.451764338065851	0.854	0.763	6.85604705307526e-186	0	CARHSP1
ID2	6.35456722732462e-181	0.515768964217566	0.884	0.731	2.02697985417201e-176	0	ID2
TINAGL1	2.26085688121121e-180	0.430533372046666	0.766	0.577	7.21168127968753e-176	0	TINAGL1
STXBP6	1.46865211596062e-176	0.368120491204021	0.402	0.164	4.68470651949118e-172	0	STXBP6
CCND1	7.16866401248735e-172	0.526432447991918	0.817	0.632	2.28666044670321e-167	0	CCND1
DPYSL2	5.35852349282484e-167	0.330127583880945	0.899	0.807	1.70926182374127e-162	0	DPYSL2
PRCP	5.30222995915336e-163	0.36208939709503	0.94	0.823	1.69130531237074e-158	0	PRCP
C1orf54	3.5693933271621e-155	0.35102735958381	0.891	0.756	1.13856508349817e-150	0	C1orf54
CAV2	4.40493877379684e-155	0.303005853743013	0.972	0.945	1.40508737006571e-150	0	CAV2
S100A10	7.91105198822501e-155	0.344566483802108	0.982	0.959	2.52346736320401e-150	0	S100A10
CAV1	2.85940828923101e-154	0.321122390799462	0.997	0.986	9.12094056098908e-150	0	CAV1
PPFIBP1	8.50450255347723e-149	0.336940859131809	0.87	0.795	2.71276622450817e-144	0	PPFIBP1
LPAR6	6.48195097119918e-148	0.365879058744374	0.758	0.559	2.06761272079311e-143	0	LPAR6
SELENOP	5.71228412121734e-145	0.408903979367139	0.669	0.461	1.82210438898591e-140	0	SELENOP
KANK3	2.78342909853764e-143	0.31454194425859	0.861	0.761	8.87858213851537e-139	0	KANK3
TMEM88	5.54017841102694e-143	0.37086701165021	0.891	0.805	1.76720610954937e-138	0	TMEM88
DACH1	9.58157969477241e-142	0.369604107851744	0.74	0.53	3.0563322910385e-137	0	DACH1
IGFBP5	1.31701435137227e-139	0.863744532257031	0.518	0.291	4.20101237800727e-135	0	IGFBP5
LGALS3	6.85650864005118e-135	0.418477441884313	0.762	0.578	2.18708912600352e-130	0	LGALS3
NRP1	5.08293909135398e-133	0.301594482427048	0.954	0.868	1.62135591136009e-128	0	NRP1
MALL	1.0213924487574e-131	0.320811355408548	0.528	0.325	3.25803763304636e-127	0	MALL
NRP2	3.91670892376974e-130	0.319986339705025	0.867	0.684	1.24935181250407e-125	0	NRP2
HSPA1A	2.7566095002569e-129	0.577447068407551	0.864	0.793	8.79303298391947e-125	0	HSPA1A
TGFBI	5.29893287204979e-129	0.307673713492362	0.518	0.295	1.69025360752644e-124	0	TGFBI
ANXA1	9.55870593216788e-128	0.336552960486084	0.919	0.846	3.04903601824291e-123	0	ANXA1
THBD	7.84144429289484e-120	0.402057225940654	0.699	0.528	2.5012639005476e-115	0	THBD
TNNT3	1.79693741169296e-117	0.373805047972753	0.905	0.706	5.73187095581819e-113	0	TNNT3
MEOX2	2.2128866339961e-117	0.3173724687139	0.59	0.38	7.05866578512076e-113	0	MEOX2
AKAP12	5.2010536654223e-116	0.426295519455723	0.912	0.823	1.6590320981964e-111	0	AKAP12
APLN	7.49226924347843e-113	0.344446885599973	0.718	0.494	2.38988404328475e-108	0	APLN
FABP4	7.38769129799342e-112	0.484844935725347	0.857	0.686	2.35652577023394e-107	0	FABP4
YWHAH	8.73407889808116e-106	0.316075834712793	0.914	0.88	2.78599648690993e-101	0	YWHAH
HSPA1B	9.51422570734202e-106	0.470529337937809	0.63	0.453	3.03484771612796e-101	0	HSPA1B
H1FX	5.12063186263242e-86	0.32320431681711	0.921	0.89	1.63337915154249e-81	0	H1FX
AL445524.1	3.20067772575091e-84	0.305571083107178	0.466	0.294	1.02095218096003e-79	0	AL445524.1
PPIC	5.03829146636628e-80	0.301191775773113	0.711	0.635	1.60711421194152e-75	0	PPIC
C11orf96	1.20619730986356e-79	0.309284231742466	0.632	0.481	3.84752817900279e-75	0	C11orf96
CDKN1C	6.03872767565611e-74	0.380992149117279	0.647	0.54	1.92623335398078e-69	0	CDKN1C
PHACTR2	2.15363823003565e-63	0.308994480216921	0.791	0.778	6.86967522616772e-59	0	PHACTR2
DNAJB1	3.44084174185771e-47	0.302333841813477	0.491	0.401	1.09755969881777e-42	0	DNAJB1
HES1	4.52173228846497e-25	0.376607947448683	0.718	0.719	1.44234216537456e-20	0	HES1
IL32	0	0.878132799659862	0.989	0.906	0	1	IL32
ARHGAP18	0	0.817026539274354	0.887	0.524	0	1	ARHGAP18
GYPC	0	0.767351097714438	0.927	0.645	0	1	GYPC
KIT	0	0.756920230247672	0.669	0.167	0	1	KIT
LAMA4	0	0.745812934280491	0.932	0.696	0	1	LAMA4
MYO1B	0	0.634475580367767	0.899	0.536	0	1	MYO1B
TMSB4X	0	0.632768517624707	1	0.999	0	1	TMSB4X
IGFBP2	0	0.632526321501857	0.991	0.946	0	1	IGFBP2
APOD	0	0.544744604311093	0.529	0.142	0	1	APOD
ACTB	0	0.468364804372893	0.999	0.999	0	1	ACTB
COL4A2	1.06408476825708e-307	0.538111893634041	0.993	0.953	3.39421759378642e-303	1	COL4A2
LXN	5.27520281545207e-305	0.593516721964099	0.728	0.335	1.6826841940729e-300	1	LXN
MARCKS1	2.51796328335103e-298	0.552463337581692	0.992	0.938	8.03179928123312e-294	1	MARCKS
COL4A1	5.05593893325287e-293	0.565115196774993	0.998	0.966	1.612743400929e-288	1	COL4A1
CALM1	2.37330071858795e-289	0.497450769660654	0.998	0.993	7.57035463215186e-285	1	CALM1
SMAD1	4.22158677501043e-272	0.606104228922955	0.78	0.433	1.34660174949283e-267	1	SMAD1
ACTG1	3.12506421834675e-267	0.416286304756334	0.999	0.997	9.96832984368245e-263	1	ACTG1
AFAP1L1	1.18574325317367e-259	0.497369750627361	0.959	0.844	3.78228382897338e-255	1	AFAP1L1
GNAI2	1.07643790171618e-258	0.418875267380512	0.993	0.972	3.43362161889428e-254	1	GNAI2
LGALS1	2.2038335398468e-250	0.673139574521764	0.988	0.939	7.02978822540333e-246	1	LGALS1
ADM	5.41854366246005e-245	0.606356993556322	0.487	0.153	1.72840705745151e-240	1	ADM
MYL12A	1.41910737490315e-244	0.492133237053063	0.981	0.948	4.52666870446608e-240	1	MYL12A
TNFAIP8L1	6.91406043605861e-237	0.493695519031076	0.743	0.402	2.20544699789397e-232	1	TNFAIP8L1
LDHB	1.83094687815212e-232	0.590158841067677	0.937	0.827	5.84035435192963e-228	1	LDHB
RALA	1.65831940981018e-222	0.535921831150671	0.903	0.73	5.2897072534125e-218	1	RALA
OIT3	4.09946325045071e-217	0.528934627358512	0.643	0.292	1.30764678762877e-212	1	OIT3
RFLNB	1.63030493069446e-216	0.520930990152009	0.877	0.621	5.2003466679292e-212	1	RFLNB
PCDH12	2.26768552643442e-216	0.488936490630786	0.864	0.581	7.23346329222051e-212	1	PCDH12
FSCN1	1.50073068586747e-215	0.523642277488795	0.935	0.786	4.78703074178006e-211	1	FSCN1
GMFG	6.98652075530083e-215	0.512879019766828	0.785	0.473	2.22856039052586e-210	1	GMFG
CDH13	3.04263372463552e-213	0.479632893462119	0.709	0.348	9.70539305484237e-209	1	CDH13
SH3BP5	6.68424800909589e-209	0.573437286926733	0.816	0.581	2.13214142994141e-204	1	SH3BP5
GNG11	1.6154329073185e-208	0.456586640095374	0.997	0.975	5.15290788776454e-204	1	GNG11
ARHGEF28	9.58459937242926e-205	0.445262237263163	0.631	0.278	3.05729550781748e-200	1	ARHGEF28
MCAM	2.28150281288019e-204	0.583348240799473	0.924	0.766	7.27753767252523e-200	1	MCAM
ITGA6	7.55796495400571e-201	0.518208738229512	0.925	0.73	2.41083966102874e-196	1	ITGA6
PFN1	5.51334758322252e-199	0.441720113890846	0.985	0.952	1.75864761209632e-194	1	PFN1
CLEC2B	2.73277388518616e-196	0.403235879382431	0.481	0.169	8.7170021389668e-192	1	CLEC2B
MXRA5	2.32570190947259e-194	0.454431301223578	0.751	0.389	7.41852395083565e-190	1	MXRA5
HOMER3	2.45256232727235e-194	0.478111492999629	0.711	0.419	7.82318331153335e-190	1	HOMER3
RCSD1	2.01331926024098e-193	0.404655365765435	0.647	0.316	6.42208577631668e-189	1	RCSD1
TM4SF181	4.50938734840956e-193	0.466257825911758	0.906	0.599	1.43840437639568e-188	1	TM4SF18
PGF	1.62669072515489e-191	0.527550802971139	0.509	0.193	5.18881807509906e-187	1	PGF
ODC1	2.50558777802062e-180	0.645390562559623	0.606	0.332	7.99232389433019e-176	1	ODC1
SPARCL1	1.71167641726717e-179	0.487765462288526	0.984	0.914	5.45990543579882e-175	1	SPARCL1
SPRY4	1.26344705829754e-177	0.448447133161264	0.613	0.306	4.0301434265575e-173	1	SPRY4
MAGI1	1.44424229182841e-176	0.421697660019955	0.768	0.455	4.60684406247428e-172	1	MAGI1
MYH9	1.16998387815678e-175	0.404526114172387	0.977	0.923	3.7320145745445e-171	1	MYH9
PHLDA1	5.20386993564867e-175	0.511706704112206	0.664	0.37	1.65993043207321e-170	1	PHLDA1
NRP21	1.30644466279874e-174	0.508487624816339	0.923	0.697	4.16729718539542e-170	1	NRP2
CTNNBIP1	3.10730030681702e-173	0.417942605231788	0.832	0.59	9.91166651868494e-169	1	CTNNBIP1
LIMD1	3.96815717728695e-173	0.338396153186364	0.481	0.186	1.26576277641099e-168	1	LIMD1
ANGPT2	4.79235650476842e-173	0.546340319506945	0.394	0.128	1.52866587789103e-168	1	ANGPT2
THY1	8.30877366273056e-170	0.564497028987685	0.749	0.481	2.65033262293779e-165	1	THY1
ADGRL2	1.9535290731765e-169	0.420561928775817	0.744	0.473	6.2313670376184e-165	1	ADGRL2
PIM3	2.05819021088801e-165	0.528347389237928	0.714	0.453	6.56521513469057e-161	1	PIM3
CAV11	8.35295288513818e-163	0.423980684487598	0.996	0.988	2.66442491130138e-158	1	CAV1
S100A16	1.88297913313519e-161	0.370616169879644	0.965	0.912	6.00632683887461e-157	1	S100A16
COL15A11	2.34091794493921e-161	0.427897766037213	0.979	0.718	7.46706006076709e-157	1	COL15A1
IGFBP7	1.57354695464657e-160	0.507049479836729	0.97	0.802	5.01930007593161e-156	1	IGFBP7
SPARC	7.28672401844031e-159	0.402505988035766	0.988	0.941	2.32431922740209e-154	1	SPARC
LY6H	1.02426786895289e-156	0.525552382357799	0.441	0.167	3.26720964838594e-152	1	LY6H
ROBO4	3.46141463201832e-152	0.407217694262594	0.898	0.715	1.10412203932121e-147	1	ROBO4
SERPINH1	7.32054228920866e-151	0.335999738484853	0.989	0.967	2.33510657941178e-146	1	SERPINH1
CHST15	2.56456363905694e-150	0.383298597384618	0.709	0.432	8.18044509586382e-146	1	CHST15
TPM4	8.65095187471203e-145	0.329932308597843	0.987	0.966	2.75948062899564e-140	1	TPM4
C1QTNF9	1.50167442635542e-144	0.437143219435604	0.614	0.313	4.79004108518852e-140	1	C1QTNF9
TCF4	1.93464532678604e-144	0.347648349567259	0.994	0.956	6.17113166338211e-140	1	TCF4
PCDH17	8.94238181319694e-143	0.454362320795957	0.911	0.726	2.85244095077356e-138	1	PCDH17
DOCK4	1.31051758483973e-139	0.37929287951106	0.657	0.393	4.18028899212176e-135	1	DOCK4
TNFRSF4	5.07244378303257e-137	0.449454929741981	0.393	0.15	1.61800811791173e-132	1	TNFRSF4
KLF6	1.77934679990144e-136	0.371196694976333	0.963	0.87	5.67576042232561e-132	1	KLF6
CFL1	1.52728857624493e-135	0.310964978465542	0.99	0.98	4.87174510050608e-131	1	CFL1
APLN1	8.83507579199764e-130	0.536070525051216	0.782	0.51	2.81821247613141e-125	1	APLN
RGCC1	5.62369954826472e-128	0.411545758464154	0.939	0.653	1.79384768190548e-123	1	RGCC
WFS1	7.21776331059768e-128	0.344343099752343	0.58	0.322	2.30232214081445e-123	1	WFS1
CAV21	1.27401433418404e-127	0.350155402325567	0.978	0.947	4.06385092318025e-123	1	CAV2
SOX4	2.4415327618021e-127	0.564722175207077	0.889	0.768	7.78800120359634e-123	1	SOX4
SEC14L1	1.58028742686701e-126	0.350047925642229	0.925	0.794	5.04080083422037e-122	1	SEC14L1
NETO2	1.40394677264316e-124	0.312929532228605	0.576	0.302	4.47830941537715e-120	1	NETO2
TP53I11	2.14975407013286e-122	0.395943706778835	0.821	0.656	6.85728553290981e-118	1	TP53I11
HLA-B	7.86273507004997e-122	0.416030340278895	0.961	0.886	2.50805523264454e-117	1	HLA-B
CLIC1	9.21078026750819e-122	0.321661160688416	0.978	0.954	2.93805468972976e-117	1	CLIC1
CTHRC1	1.43764128748696e-121	0.330086381774179	0.828	0.575	4.58578817882591e-117	1	CTHRC1
VWA1	3.83114778160844e-115	0.35560276311883	0.851	0.611	1.22205951937746e-110	1	VWA1
MTSS1	1.82916663221927e-114	0.324325741963368	0.857	0.663	5.83467572345303e-110	1	MTSS1
KITLG	1.14557280097751e-113	0.433710708500637	0.801	0.621	3.65414812055805e-109	1	KITLG
CA41	2.53421527595243e-113	0.414539417882459	0.697	0.405	8.08363988723305e-109	1	CA4
C1orf541	2.93780817479898e-113	0.345632407695801	0.92	0.768	9.3710205159738e-109	1	C1orf54
NEURL1B1	8.75758301460178e-112	0.315167845143577	0.831	0.525	2.79349382999768e-107	1	NEURL1B
LPAR61	7.27703645379533e-111	0.350932335729812	0.805	0.576	2.32122908803163e-106	1	LPAR6
F2R	1.67715499028416e-108	0.332809647498976	0.884	0.726	5.34978898800842e-104	1	F2R
DEGS1	1.1837474005035e-107	0.340695890451899	0.825	0.67	3.77591745812607e-103	1	DEGS1
LAMC1	8.73096578196718e-107	0.327342207068345	0.873	0.775	2.78500346513189e-102	1	LAMC1
BCL6B	7.3787614331396e-106	0.339900547254268	0.674	0.463	2.35367732194287e-101	1	BCL6B
ANXA6	3.94256997805758e-105	0.326276546524218	0.804	0.645	1.25760097160081e-100	1	ANXA6
ENO1	4.70023299313916e-103	0.388022830289415	0.9	0.788	1.49928032015153e-98	1	ENO1
GJA1	1.54774510623935e-102	0.301598662349685	0.657	0.403	4.93699733988228e-98	1	GJA1
IVNS1ABP	2.5849688480465e-102	0.405028431301224	0.58	0.378	8.24553363149873e-98	1	IVNS1ABP
KCNJ2	1.08065137990736e-101	0.335993917948432	0.338	0.137	3.44706177162849e-97	1	KCNJ2
LMO2	2.39507817772414e-100	0.310839694035908	0.803	0.588	7.63982037130447e-96	1	LMO2
LAMB1	1.63845566494507e-99	0.337939279886822	0.865	0.704	5.22634588004179e-95	1	LAMB1
LOXL2	1.04105094601484e-97	0.342736686716129	0.822	0.682	3.32074430759813e-93	1	LOXL2
NAV3	1.78482797299681e-94	0.300296868108925	0.596	0.353	5.69324426826523e-90	1	NAV3
CSRP1	6.43970148336276e-93	0.348233398827406	0.812	0.677	2.05413597916305e-88	1	CSRP1
AKAP121	7.02440873738903e-91	0.442585945822826	0.932	0.83	2.24064589905235e-86	1	AKAP12
NES	2.36279686174407e-90	0.361504522688147	0.854	0.686	7.53684942959124e-86	1	NES
RNF19A	4.16901953383771e-90	0.394954169077517	0.79	0.671	1.32983385090355e-85	1	RNF19A
DUSP6	8.51693590827843e-90	0.328399193762391	0.771	0.564	2.71673221602265e-85	1	DUSP6
HLA-A	1.26572837211795e-89	0.379208471160082	0.956	0.902	4.03742036138185e-85	1	HLA-A
CD93	1.41173600342417e-86	0.306990806473116	0.954	0.889	4.50315550372242e-82	1	CD93
RND3	5.8370855561644e-86	0.370336509780584	0.451	0.252	1.86191355070532e-81	1	RND3
SLC12A2	9.57569804782847e-82	0.336690053843913	0.674	0.489	3.05445616329632e-77	1	SLC12A2
CALD1	2.44171307002287e-80	0.308377073494038	0.935	0.9	7.78857635075894e-76	1	CALD1
TUBA1A	6.17997339050938e-77	0.331059244782113	0.954	0.923	1.97128791210468e-72	1	TUBA1A
RGS3	1.02432141552546e-73	0.321416069385794	0.845	0.779	3.26738045124312e-69	1	RGS3
C2CD4B	2.20418861217118e-71	0.33001813350823	0.571	0.368	7.03092083510362e-67	1	C2CD4B
LDHA	4.14353519907426e-62	0.30506787292018	0.882	0.8	1.32170485780071e-57	1	LDHA
TAGLN	1.80149838945867e-31	0.357957589285944	0.327	0.217	5.74641956269526e-27	1	TAGLN
HSPA1A1	5.32753119547317e-29	0.343542668755111	0.856	0.804	1.69937590073203e-24	1	HSPA1A
PRND	0	1.06773450455489	0.555	0.16	0	2	PRND
BTNL9	0	0.912166346528039	0.833	0.364	0	2	BTNL9
UNC5B	0	0.907323413070747	0.745	0.269	0	2	UNC5B
IGFBP3	3.83742738796899e-244	0.827386641756288	0.967	0.875	1.22406258821435e-239	2	IGFBP3
PODXL	2.49190426368849e-243	0.577793223637504	0.964	0.882	7.94867622031353e-239	2	PODXL
RBP7	9.15204229297381e-237	1.02780220633328	0.753	0.486	2.91931845061279e-232	2	RBP7
TCIM1	4.15246997949275e-233	0.709637936565886	0.971	0.845	1.3245548740586e-228	2	TCIM
CD34	1.55715179314645e-231	0.452786629024997	0.978	0.959	4.96700278977853e-227	2	CD34
ACE	6.16852798276617e-219	0.492634548024834	0.49	0.163	1.96763705594275e-214	2	ACE
UACA	2.33104916517448e-199	0.556990074102973	0.952	0.861	7.43558062707354e-195	2	UACA
TCF41	8.87902595591708e-199	0.48557892934204	0.992	0.957	2.83223169941843e-194	2	TCF4
TSPAN13	7.84391549287282e-195	0.666584016408111	0.789	0.552	2.50205216391657e-190	2	TSPAN13
HEY1	1.05532311971319e-188	0.627991142398315	0.689	0.343	3.36626968726114e-184	2	HEY1
NOTCH4	2.31732424707492e-184	0.535009551237845	0.865	0.669	7.3918008833196e-180	2	NOTCH4
PREX1	1.13150029787186e-180	0.503175426821977	0.723	0.45	3.60925965015164e-176	2	PREX1
A2M	1.29792547913429e-178	0.455394180218648	0.986	0.84	4.14012269334256e-174	2	A2M
GJA4	6.25132514566215e-177	0.462883561276505	0.773	0.383	1.99404769496331e-172	2	GJA4
SSUH2	1.00965650975681e-169	0.331799952260783	0.348	0.092	3.22060233482228e-165	2	SSUH2
CD300LG	3.32602401102597e-166	0.411238953437597	0.497	0.204	1.06093513903706e-161	2	CD300LG
PDGFB	1.37968364871007e-156	0.466732809658157	0.9	0.698	4.40091490265538e-152	2	PDGFB
SOS1	3.06860221600535e-152	0.479193554618405	0.685	0.438	9.78822734861386e-148	2	SOS1
GSN	2.14734024833916e-142	0.426054972403029	0.924	0.912	6.84958592415227e-138	2	GSN
CXCR4	2.0413102819777e-140	0.560412634403438	0.548	0.27	6.51137153745246e-136	2	CXCR4
SLC9A3R2	9.98246055268502e-133	0.434331501840062	0.972	0.94	3.18420526709547e-128	2	SLC9A3R2
PTGFRN	1.41929377015369e-132	0.47045447166679	0.593	0.377	4.52726326803624e-128	2	PTGFRN
EFNB2	2.59166356244069e-131	0.413154418114271	0.899	0.779	8.2668884314733e-127	2	EFNB2
TNNT31	1.54337152966592e-128	0.478955545569656	0.927	0.729	4.92304650532835e-124	2	TNNT3
SIPA1L2	8.88918910278451e-128	0.385823223701531	0.506	0.257	2.8354735400062e-123	2	SIPA1L2
CDH5	4.43745761095648e-121	0.31800844419828	0.974	0.972	1.4154602287429e-116	2	CDH5
COL4A11	5.1712808637925e-121	0.373929541478136	0.992	0.968	1.64953516993253e-116	2	COL4A1
GNAS	1.0894134370606e-118	0.303133705098473	0.989	0.996	3.4750109815359e-114	2	GNAS
HSPG2	2.28119168113802e-116	0.344438274641248	0.986	0.984	7.27654522449405e-112	2	HSPG2
RNF152	2.31805636258126e-116	0.471602344746756	0.589	0.352	7.39413618536171e-112	2	RNF152
CXCL12	3.35909291344049e-116	0.43897138691965	0.711	0.446	1.07148345752925e-111	2	CXCL12
NID2	1.92767663104801e-115	0.412532807961945	0.732	0.523	6.14890291771694e-111	2	NID2
DGKE	1.80300637158901e-114	0.3994184762543	0.623	0.39	5.75122972409462e-110	2	DGKE
CSNK1A1	2.45069079463569e-113	0.336203865905851	0.938	0.927	7.81721349672892e-109	2	CSNK1A1
BCAM	3.311185133548e-107	0.338499027715305	0.955	0.942	1.05620183389914e-102	2	BCAM
CD58	1.21270691490121e-106	0.411318554303733	0.608	0.412	3.86829251715188e-102	2	CD58
ISLR2	1.57445177617612e-104	0.303673001041007	0.451	0.22	5.0221862756466e-100	2	ISLR2
SOX17	1.94279341687523e-104	0.47173657875771	0.694	0.499	6.1971224411486e-100	2	SOX17
FAM13C	1.9298617283939e-102	0.423456641778684	0.496	0.269	6.15587294123085e-98	2	FAM13C
COL15A12	2.9357851434831e-102	0.389302381534416	0.94	0.726	9.3645674506824e-98	2	COL15A1
ARGLU1	8.17497163334168e-102	0.376237268509181	0.938	0.92	2.60765245160333e-97	2	ARGLU1
KLHL24	1.71611888709606e-101	0.375939121418513	0.674	0.495	5.47407602605901e-97	2	KLHL24
EFCAB14	8.91308741660578e-98	0.482267818482813	0.721	0.617	2.84309662414891e-93	2	EFCAB14
SOX11	7.8986318581319e-97	0.381668271464759	0.689	0.487	2.51950559010691e-92	2	SOX11
SOX18	5.73221117243598e-96	0.393363069123519	0.937	0.893	1.82846071978363e-91	2	SOX18
PLCB1	6.91526629987257e-96	0.371875492578349	0.743	0.595	2.20583164433335e-91	2	PLCB1
ITGA2	1.05680558756824e-95	0.390122231256393	0.674	0.51	3.37099846322516e-91	2	ITGA2
SARAF	1.92265616309855e-94	0.317495261599487	0.935	0.935	6.13288862905176e-90	2	SARAF
SLC6A6	1.24239294067487e-92	0.502466196011303	0.471	0.259	3.96298500216469e-88	2	SLC6A6
JAM2	5.2776001671683e-92	0.366221760819252	0.856	0.773	1.68344890132334e-87	2	JAM2
LEPROTL1	5.80691196209601e-89	0.308237931107666	0.868	0.831	1.85228877766939e-84	2	LEPROTL1
MECOM	1.01135703604745e-87	0.436976959925057	0.706	0.579	3.22602667358415e-83	2	MECOM
SNX3	1.12503237383262e-86	0.384956872200139	0.903	0.936	3.58862826605128e-82	2	SNX3
KDR	1.56346006067365e-85	0.320014052024033	0.939	0.888	4.9871249015368e-81	2	KDR
GPIHBP1	9.94922746786766e-84	0.315756933562884	0.401	0.2	3.17360457770043e-79	2	GPIHBP1
COL12A1	1.7474452853926e-82	0.475386865542203	0.501	0.306	5.57400097134533e-78	2	COL12A1
TMEM47	4.29800173455916e-82	0.331191343553981	0.637	0.465	1.37097659328968e-77	2	TMEM47
THSD1	7.22572028394942e-82	0.351025597191499	0.62	0.465	2.30486025617419e-77	2	THSD1
TBX3	6.79349573701039e-78	0.498093394583286	0.463	0.268	2.16698927019158e-73	2	TBX3
APOA1	4.31807098092945e-77	0.303399786780398	0.321	0.136	1.37737828149688e-72	2	APOA1
AQP1	6.51207834363181e-76	0.323066210937026	0.905	0.771	2.07722275005168e-71	2	AQP1
HECW2	8.86617506940075e-74	0.361604893624199	0.772	0.627	2.82813252363745e-69	2	HECW2
CD931	2.59842349041903e-72	0.332118486406275	0.92	0.895	8.28845124973863e-68	2	CD93
VSIR	7.41517042322694e-63	0.333499977445869	0.621	0.498	2.36529106160093e-58	2	VSIR
SGK1	4.4132374292689e-62	0.519132259780445	0.701	0.585	1.40773447518819e-57	2	SGK1
SLFN5	4.8927267056709e-59	0.326186513686199	0.653	0.532	1.5606819645749e-54	2	SLFN5
HERC1	3.51100174668461e-55	0.316053063353132	0.665	0.573	1.11993933715746e-50	2	HERC1
LY6H1	2.14452577945048e-50	0.337521580014454	0.342	0.187	6.84060833129115e-46	2	LY6H
DGKH	1.60272760355922e-49	0.305061406335227	0.738	0.652	5.1123805098332e-45	2	DGKH
APOLD1	3.76678246660154e-49	0.365749121621145	0.639	0.537	1.20152827119656e-44	2	APOLD1
VASH1	2.1090098038264e-48	0.300539732145703	0.614	0.524	6.72731947224545e-44	2	VASH1
FABP41	1.5989100216881e-45	0.336618078950287	0.846	0.711	5.10020318718069e-41	2	FABP4
MYO10	1.09936724588378e-41	0.402621085363622	0.492	0.383	3.50676164092008e-37	2	MYO10
CXCL121	0	1.95378222303956	0.99	0.423	0	3	CXCL12
SERPINE2	0	1.60746596996266	0.913	0.328	0	3	SERPINE2
CLDN5	0	1.57778559679889	0.95	0.625	0	3	CLDN5
JAG1	0	1.46194934887079	0.93	0.409	0	3	JAG1
AMD1	0	1.45736597349349	0.871	0.366	0	3	AMD1
SRGN	0	1.3845128109992	0.925	0.412	0	3	SRGN
GJA41	0	1.33706861043881	0.96	0.38	0	3	GJA4
GJA5	0	1.30443696254708	0.552	0.059	0	3	GJA5
GRIA2	0	1.19525625968422	0.664	0.032	0	3	GRIA2
GLUL	0	1.17667320602809	0.913	0.617	0	3	GLUL
HEY11	0	1.09442591005355	0.904	0.334	0	3	HEY1
PIK3R3	0	1.07962872716419	0.861	0.291	0	3	PIK3R3
EPAS1	0	1.06677247601973	0.988	0.824	0	3	EPAS1
APOA11	0	1.03117901597253	0.729	0.093	0	3	APOA1
CSNK1A11	0	1.02409681228621	0.992	0.921	0	3	CSNK1A1
JAG2	0	1.00722201774908	0.876	0.271	0	3	JAG2
SMAD6	0	1.00336636302448	0.869	0.347	0	3	SMAD6
CLEC14A	0	1.00127288550056	0.961	0.828	0	3	CLEC14A
MECOM1	0	0.981772852623021	0.953	0.554	0	3	MECOM
DEPP1	0	0.963757387903297	0.739	0.276	0	3	DEPP1
SRP14	0	0.955811991382479	0.993	0.97	0	3	SRP14
FBLN5	0	0.945201506486784	0.639	0.053	0	3	FBLN5
CRYBG3	0	0.939934965782878	0.936	0.633	0	3	CRYBG3
AZIN1	0	0.932762873682874	0.845	0.369	0	3	AZIN1
JAM21	0	0.913299636781292	0.97	0.763	0	3	JAM2
UNC5B1	0	0.881090653591419	0.848	0.281	0	3	UNC5B
SOX171	0	0.859240885360923	0.881	0.485	0	3	SOX17
PPA1	0	0.851520619659486	0.898	0.618	0	3	PPA1
TSPAN2	0	0.840728911856323	0.726	0.104	0	3	TSPAN2
SEMA3G	0	0.837923494372386	0.687	0.041	0	3	SEMA3G
CFH	0	0.807641901598224	0.866	0.359	0	3	CFH
EGFL8	0	0.806801706954667	0.45	0.085	0	3	EGFL8
CXCR41	0	0.791235286554717	0.803	0.251	0	3	CXCR4
ALPL	0	0.790516253036849	0.645	0.098	0	3	ALPL
C1orf115	0	0.784480536424782	0.84	0.382	0	3	C1orf115
SSUH21	0	0.772150861323934	0.515	0.084	0	3	SSUH2
ARL15	0	0.76892262847555	0.827	0.342	0	3	ARL15
CCDC88C	0	0.678987884333617	0.787	0.316	0	3	CCDC88C
SYNJ2	0	0.638342703780158	0.624	0.13	0	3	SYNJ2
FAM124B	0	0.563932119802079	0.595	0.14	0	3	FAM124B
CDK19	0	0.553539846998662	0.62	0.173	0	3	CDK19
MCTP1	0	0.494779631815176	0.473	0.085	0	3	MCTP1
ASS1	0	0.469401830077548	0.545	0.096	0	3	ASS1
SPECC1	0	0.424089026653933	0.49	0.09	0	3	SPECC1
SLC45A4	0	0.342399161964315	0.319	0.031	0	3	SLC45A4
SULT1B1	0	0.307698472686523	0.304	0.019	0	3	SULT1B1
TOX2	0	0.302385995305707	0.398	0.055	0	3	TOX2
HES5	1.0964485814241e-306	0.632116011297629	0.413	0.066	3.4974516850266e-302	3	HES5
FUT8	2.67721253937815e-302	0.582196153077951	0.575	0.156	8.53977255810841e-298	3	FUT8
VEGFC	4.23842668991963e-301	0.669579377499699	0.787	0.319	1.35197334555056e-296	3	VEGFC
AIF1L	1.46408897597252e-288	0.44782102408002	0.54	0.136	4.67015101555715e-284	3	AIF1L
LEPROTL11	1.22972641557965e-283	0.667626303466657	0.957	0.821	3.92258132041596e-279	3	LEPROTL1
IGFBP4	4.45922645803578e-280	0.75455361266872	0.985	0.965	1.42240405558425e-275	3	IGFBP4
PRND1	1.34933232419892e-278	0.680878173908193	0.631	0.171	4.30410024772971e-274	3	PRND
STOM	2.01588416351053e-278	0.619043512927667	0.981	0.943	6.43026730476589e-274	3	STOM
SARAF1	2.33545345785206e-274	0.652226383215799	0.975	0.93	7.44962943985651e-270	3	SARAF
MERTK	7.5231657663563e-274	0.356506527586648	0.429	0.083	2.39973941615233e-269	3	MERTK
PCSK5	1.34120501429932e-266	0.396815872731369	0.391	0.068	4.27817575461198e-262	3	PCSK5
PREX11	1.40740874192709e-263	0.655693689306463	0.839	0.449	4.48935240499903e-259	3	PREX1
NDRG1	4.87288191258262e-261	0.758908680398221	0.929	0.72	1.5543518724756e-256	3	NDRG1
PODXL1	6.4196978881662e-255	0.738899229866254	0.986	0.883	2.04775523236725e-250	3	PODXL
TM4SF1	3.71639723662674e-253	0.848373520040892	0.972	0.915	1.1854563905392e-248	3	TM4SF1
MAST4	2.666465994124e-251	0.663933497908814	0.845	0.492	8.50549322805675e-247	3	MAST4
SELENOW	5.95040185883142e-248	0.734491150089274	0.962	0.93	1.89805918493005e-243	3	SELENOW
UTRN	7.54892249929678e-245	0.688336469178122	0.954	0.845	2.40795529882569e-240	3	UTRN
S100A6	5.63516385666527e-242	0.942949552080618	0.845	0.482	1.79750456699909e-237	3	S100A6
TMEM471	2.62620591455064e-238	0.619380596692512	0.809	0.452	8.37707162623362e-234	3	TMEM47
COMT	2.51685945755672e-234	0.6801589213313	0.865	0.677	8.02827829771444e-230	3	COMT
SLC6A61	3.97197251057197e-234	0.732794608669734	0.661	0.245	1.26697979142225e-229	3	SLC6A6
NUDT14	6.37746517733273e-231	0.427131255520132	0.587	0.197	2.03428384226559e-226	3	NUDT14
TIE1	2.77141436228083e-225	0.645216971151495	0.954	0.834	8.84025753280339e-221	3	TIE1
ITGB4	5.5226114025812e-225	0.322304650974099	0.392	0.084	1.76160258519535e-220	3	ITGB4
ATP13A3	4.98460267662269e-222	0.711762856120171	0.642	0.273	1.58998856178911e-217	3	ATP13A3
STMN1	1.31483136539759e-216	0.602154953473312	0.984	0.951	4.19404908934522e-212	3	STMN1
MET	3.4913949120722e-213	0.343118836052237	0.418	0.102	1.11368514905279e-208	3	MET
LPCAT2	3.83761771176895e-213	0.499369977629904	0.698	0.314	1.22412329770006e-208	3	LPCAT2
FBN1	2.40708106739858e-209	0.639546881657875	0.87	0.57	7.678107188788e-205	3	FBN1
GPRIN3	3.81673179930242e-202	0.307160975913711	0.34	0.065	1.21746110934149e-197	3	GPRIN3
SOS11	8.10335071758531e-201	0.627668226789822	0.793	0.437	2.58480681189536e-196	3	SOS1
PTPRB	5.15231512457491e-199	0.556598212770777	0.95	0.861	1.6434854784369e-194	3	PTPRB
EFNB21	1.18169872466611e-198	0.545354695830029	0.955	0.778	3.76938259193997e-194	3	EFNB2
A2M1	1.92567987010662e-198	0.558949953556954	0.992	0.847	6.14253364966611e-194	3	A2M
TUBA4A	2.94828203288017e-197	0.427158313654442	0.403	0.104	9.40443002848115e-193	3	TUBA4A
SOX181	4.41739252237139e-197	0.741454053752693	0.988	0.888	1.40905986678603e-192	3	SOX18
ICAM2	2.29542898363894e-196	0.56767242866459	0.944	0.877	7.32195937201149e-192	3	ICAM2
ID1	5.99402832842057e-193	0.554081848094143	0.997	0.926	1.91197515619959e-188	3	ID1
CLIC3	8.41920532734672e-189	0.614647587981007	0.397	0.103	2.68555811531706e-184	3	CLIC3
HES4	4.76598327816891e-180	0.607525661889939	0.827	0.522	1.52025334607032e-175	3	HES4
LMCD1	4.30911664024267e-178	0.501407790592792	0.708	0.351	1.37452202590461e-173	3	LMCD1
PTPN14	1.37369877513689e-174	0.516001759195396	0.73	0.419	4.38182435293167e-170	3	PTPN14
FAT4	3.50231877185953e-174	0.480083260997225	0.66	0.311	1.11716964184775e-169	3	FAT4
KCTD12	3.81089543363356e-172	0.913492569261461	0.628	0.305	1.21559942542043e-167	3	KCTD12
GFOD1	3.92943165552975e-171	0.358495615433054	0.432	0.129	1.25341010948088e-166	3	GFOD1
ACE1	7.90761880088015e-170	0.465991876243218	0.52	0.177	2.52237224510475e-165	3	ACE
GADD45B	1.51132724012318e-169	0.669754978315582	0.71	0.357	4.82083163054491e-165	3	GADD45B
TNFRSF1B	3.81259159385834e-169	0.467461393542832	0.658	0.329	1.21614046660893e-164	3	TNFRSF1B
TMEM100	1.81725005413248e-168	1.07032614556641	0.57	0.242	5.79666422267178e-164	3	TMEM100
DIAPH2	4.31249939228037e-168	0.44760772952823	0.649	0.299	1.37560105614959e-163	3	DIAPH2
LRP6	1.42847948680062e-166	0.506015492359151	0.732	0.423	4.55656386699662e-162	3	LRP6
NPDC1	1.63048032769038e-166	0.45002012233502	0.955	0.864	5.20090614926676e-162	3	NPDC1
CD581	2.59762596195264e-165	0.50995531830415	0.729	0.406	8.28590729343652e-161	3	CD58
ACVRL1	4.35940985553183e-165	0.508382397775743	0.698	0.398	1.39056455571754e-160	3	ACVRL1
SESTD1	9.74012377455273e-162	0.478614902409467	0.776	0.511	3.10690468160683e-157	3	SESTD1
LRRFIP1	4.2342758920928e-157	0.522803300688294	0.808	0.589	1.35064932405976e-152	3	LRRFIP1
DST	3.62815572580634e-153	0.54978819516905	0.879	0.66	1.15730911341771e-148	3	DST
AL590226.1	7.56515639840557e-153	0.323764737863013	0.341	0.088	2.41313358796341e-148	3	AL590226.1
SGIP1	6.33850545021939e-152	0.378125494858205	0.413	0.126	2.02185646851098e-147	3	SGIP1
DUSP1	6.36585601426967e-150	0.64007168468635	0.949	0.881	2.03058075143174e-145	3	DUSP1
KIAA1671	9.74516048382656e-149	0.452200929947385	0.765	0.477	3.10851129113099e-144	3	KIAA1671
DLL4	1.02938821415951e-148	0.526287356550321	0.692	0.393	3.28354252552601e-144	3	DLL4
SH3BP4	4.92658609997792e-148	0.396538544574735	0.593	0.275	1.57148243417096e-143	3	SH3BP4
RHOB	9.65899429460283e-148	0.612430137969825	0.907	0.808	3.08102600009241e-143	3	RHOB
ADGRL4	3.9960607172398e-146	0.471216490749987	0.876	0.696	1.27466344758515e-141	3	ADGRL4
CSGALNACT1	6.70363657166714e-146	0.469503769326553	0.674	0.374	2.13832599363038e-141	3	CSGALNACT1
SOX13	7.86628129526108e-145	0.331063455659193	0.475	0.178	2.50918640756238e-140	3	SOX13
STK38L	6.52026247340515e-144	0.397063853771762	0.609	0.301	2.07983332376677e-139	3	STK38L
ABHD17A	1.90100956235053e-142	0.425468055230137	0.951	0.887	6.06384030198574e-138	3	ABHD17A
BTNL91	8.7670954280893e-142	0.677864968987114	0.721	0.404	2.79652809965192e-137	3	BTNL9
LAMA5	9.90515899232814e-142	0.386729370358633	0.604	0.291	3.15954761537283e-137	3	LAMA5
ORAI1	2.78691176845376e-140	0.428235046484485	0.708	0.447	8.88969115901379e-136	3	ORAI1
ACTN4	6.20094268305086e-140	0.40116641212971	0.965	0.926	1.97797669703956e-135	3	ACTN4
EFCAB141	1.1493494237302e-139	0.476347079038611	0.812	0.611	3.6661947918146e-135	3	EFCAB14
NOTCH41	4.22654490741302e-136	0.457172377023776	0.911	0.673	1.3481832945666e-131	3	NOTCH4
OCIAD2	2.4621501933446e-135	0.363910274271645	0.536	0.243	7.8537666867306e-131	3	OCIAD2
SWAP70	1.95313513350861e-132	0.41605334055594	0.739	0.498	6.23011044886576e-128	3	SWAP70
TSC22D1	5.56493238213202e-132	0.60800160340621	0.869	0.69	1.77510213125247e-127	3	TSC22D1
MAFF	1.01185450318876e-130	0.393072660394917	0.537	0.245	3.2276134942715e-126	3	MAFF
BTG2	1.11202002528906e-130	0.419153815684648	0.65	0.347	3.54712147666704e-126	3	BTG2
PDLIM1	2.67197203972717e-130	0.519850685578344	0.844	0.624	8.52305641232173e-126	3	PDLIM1
GATA2	8.11249303489435e-130	0.448486908714964	0.665	0.388	2.5877230282706e-125	3	GATA2
SHE	5.91681967731904e-129	0.443771844776179	0.803	0.605	1.88734714067123e-124	3	SHE
MLF1	1.37317285067151e-127	0.32769700351958	0.497	0.218	4.38014675907197e-123	3	MLF1
THSD7A	1.96140078510885e-127	0.49261958282768	0.585	0.294	6.25647622434022e-123	3	THSD7A
NFKBIA	6.38577807981044e-127	0.556014519391774	0.881	0.71	2.03693549189793e-122	3	NFKBIA
FAM89A	1.0285651347279e-126	0.415976883039716	0.683	0.421	3.28091706675507e-122	3	FAM89A
HEG1	2.16525814380853e-126	0.424190564916919	0.906	0.695	6.90674042712045e-122	3	HEG1
COBLL1	4.25221565697741e-126	0.462028929889817	0.801	0.549	1.35637175026265e-121	3	COBLL1
LRRC32	1.76795809375291e-125	0.541484859252094	0.629	0.372	5.63943272745303e-121	3	LRRC32
ADAM15	1.94443578132727e-123	0.416304604767529	0.926	0.827	6.20236125527773e-119	3	ADAM15
MAP4	1.00062695298502e-121	0.427690489664178	0.92	0.843	3.19179985463161e-117	3	MAP4
KLF2	5.32828149531953e-120	0.506948150526923	0.972	0.86	1.69961523137702e-115	3	KLF2
PIK3C2B	9.45875019620113e-120	0.37092285837689	0.534	0.268	3.01715213758424e-115	3	PIK3C2B
BST2	1.34384468147126e-119	0.618267912750895	0.587	0.31	4.28659576495703e-115	3	BST2
CNOT6L	2.71093689234499e-117	0.469954000137685	0.782	0.589	8.64734649920204e-113	3	CNOT6L
LTBP4	5.49040712832119e-117	0.467642249892866	0.495	0.219	1.75133006579189e-112	3	LTBP4
FABP42	6.77139214417175e-117	0.488749621187004	0.966	0.702	2.1599386661479e-112	3	FABP4
ID3	7.58015925369411e-114	0.417698502035527	0.992	0.927	2.41791919874335e-109	3	ID3
FOSL2	3.10524981825339e-113	0.410975289064496	0.595	0.317	9.90512587026468e-109	3	FOSL2
FLT1	1.09915090455605e-112	0.411633041186412	0.971	0.925	3.5060715553529e-108	3	FLT1
NR4A1	2.46485311115888e-112	0.567347087808581	0.736	0.466	7.86238845397459e-108	3	NR4A1
PTGFRN1	2.20038152949498e-111	0.395400998591063	0.647	0.382	7.0187770027831e-107	3	PTGFRN
BHLHE40	1.16533254944155e-109	0.494002742817291	0.812	0.611	3.71717776620865e-105	3	BHLHE40
SMAD7	2.43651528869977e-109	0.415101490759273	0.902	0.74	7.77199646789451e-105	3	SMAD7
RALGAPA1	1.97811440949032e-108	0.419821186189618	0.666	0.408	6.30978934339223e-104	3	RALGAPA1
SLC9A3R21	1.9636465903545e-107	0.475641930377518	0.979	0.941	6.26363989391278e-103	3	SLC9A3R2
AGPAT1	4.81874359161582e-107	0.336006653549998	0.597	0.352	1.53708283085362e-102	3	AGPAT1
CLIC4	2.47484100521311e-106	0.355498660952559	0.919	0.848	7.89424783842877e-102	3	CLIC4
ZFP36L2	1.29595658826745e-105	0.481341783339795	0.908	0.773	4.13384232525552e-101	3	ZFP36L2
PCMTD1	6.06055638381564e-105	0.399287258061336	0.792	0.604	1.93319627530951e-100	3	PCMTD1
JUNB	1.21693085783498e-104	0.618284590491338	0.783	0.588	3.88176605032202e-100	3	JUNB
GPIHBP11	3.88201348093738e-102	0.358376805475855	0.472	0.201	1.2382846601494e-97	3	GPIHBP1
ATP1A1	1.45685702925486e-100	0.40478486650293	0.836	0.702	4.64708255191715e-96	3	ATP1A1
FBLN2	5.77887426137623e-99	0.47183762323257	0.539	0.248	1.84334531189379e-94	3	FBLN2
IGFBP31	1.56075431409412e-98	0.546170360737642	0.976	0.878	4.97849411109741e-94	3	IGFBP3
GNAQ	2.18444747266737e-98	0.405566916109183	0.716	0.529	6.96795054831438e-94	3	GNAQ
PPP2R2A	3.9233729106294e-98	0.397655650331617	0.781	0.659	1.25147749103257e-93	3	PPP2R2A
ANKRD37	2.44445453176108e-97	0.72693485123748	0.719	0.503	7.7973210654115e-93	3	ANKRD37
ST8SIA6	1.15201158980379e-96	0.390934870733878	0.715	0.486	3.67468656915613e-92	3	ST8SIA6
ARGLU11	1.24379223124081e-96	0.400580625779831	0.967	0.917	3.96744845921192e-92	3	ARGLU1
GLIPR2	1.41322708422117e-94	0.340306738556853	0.582	0.333	4.50791175324868e-90	3	GLIPR2
PCNX1	1.47776641607163e-94	0.348179674273768	0.624	0.387	4.71377931398528e-90	3	PCNX1
C8orf33	2.75266729040171e-93	0.410151912529054	0.589	0.368	8.78045812292339e-89	3	C8orf33
IL11RA	4.01395746777447e-93	0.376537975465365	0.503	0.267	1.2803721530707e-88	3	IL11RA
FZD6	7.67845705817288e-91	0.332577009245304	0.699	0.458	2.44927423241599e-86	3	FZD6
LTA4H	1.2969852743104e-90	0.328061240336137	0.666	0.447	4.13712362799532e-86	3	LTA4H
CRIP2	7.72600864088384e-90	0.305635247224836	0.975	0.969	2.46444223626913e-85	3	CRIP2
TACC1	6.73662468196127e-89	0.362329054655246	0.88	0.812	2.14884854105201e-84	3	TACC1
PDGFB1	1.27528430926221e-88	0.368975348206077	0.927	0.706	4.06790188968459e-84	3	PDGFB
GALNT18	5.02112808515694e-88	0.328897385638159	0.736	0.51	1.60163943660336e-83	3	GALNT18
MYCT1	7.43288390461972e-88	0.330316464375807	0.93	0.871	2.3709413078956e-83	3	MYCT1
PREX2	2.08369422278986e-87	0.364067322160645	0.676	0.438	6.64656783185508e-83	3	PREX2
PTPRM	2.60405930010943e-86	0.344922633338105	0.841	0.709	8.30642835548905e-82	3	PTPRM
NDUFC2	3.08835768611527e-86	0.403911656807544	0.851	0.829	9.8512433471705e-82	3	NDUFC2
RFTN1	8.82540166860076e-86	0.310453985534518	0.592	0.344	2.81512662425027e-81	3	RFTN1
NNAT	1.33531381282873e-85	0.405735837937339	0.341	0.135	4.25938400016108e-81	3	NNAT
CAPZA2	1.52606367305012e-85	0.336162434904341	0.799	0.702	4.86783790429528e-81	3	CAPZA2
TBC1D1	3.78373691034193e-84	0.3217082604019	0.618	0.396	1.20693639966087e-79	3	TBC1D1
PARVA	9.88510121675385e-83	0.347086967361295	0.691	0.532	3.15314958612014e-78	3	PARVA
SYNPO	1.04563381603762e-79	0.363649669206121	0.552	0.34	3.3353627463968e-75	3	SYNPO
RDX	5.69014643459595e-79	0.378803104579003	0.918	0.868	1.81504290970742e-74	3	RDX
NCK1	1.10712730926111e-76	0.306384905537511	0.666	0.475	3.53151469108108e-72	3	NCK1
WWC2	1.21591629285043e-75	0.324060698336537	0.639	0.446	3.87852979093429e-71	3	WWC2
GIMAP4	8.92628031047573e-75	0.353161429580208	0.749	0.563	2.84730489343555e-70	3	GIMAP4
PLXDC2	2.24202096205613e-73	0.417948409124628	0.646	0.451	7.15159846476665e-69	3	PLXDC2
RPS6KA2	8.28945532636919e-73	0.310922445863695	0.712	0.537	2.64417046000525e-68	3	RPS6KA2
CAVIN3	5.36478883690607e-71	0.359906031483905	0.657	0.498	1.7112603431963e-66	3	CAVIN3
VEGFA	1.55550635180145e-70	0.395781164251439	0.479	0.273	4.96175416097625e-66	3	VEGFA
MYO101	5.1302501899761e-70	0.49369606050116	0.572	0.379	1.63644720559857e-65	3	MYO10
FCN3	5.49544122818857e-70	0.303792208695188	0.312	0.127	1.75293584296759e-65	3	FCN3
MIDN	1.70797854244112e-68	0.329565362350757	0.686	0.513	5.44810995467868e-64	3	MIDN
PALMD	1.8627375071385e-65	0.368444032966423	0.862	0.765	5.94176010027038e-61	3	PALMD
LAMB2	1.99423325289638e-65	0.300896584658404	0.726	0.567	6.36120523008887e-61	3	LAMB2
SLFN51	2.34613111494443e-65	0.315487696116494	0.717	0.53	7.48368903044975e-61	3	SLFN5
OSBPL8	4.79149834199006e-65	0.330984417310974	0.747	0.611	1.52839214112799e-60	3	OSBPL8
ADCY4	2.95147249086314e-62	0.303180550331023	0.7	0.536	9.41460695135523e-58	3	ADCY4
CFAP36	1.48777226105008e-58	0.317924956764067	0.504	0.333	4.74569595829755e-54	3	CFAP36
EMP1	3.74544360366084e-56	0.336631641720573	0.856	0.816	1.19472160069573e-51	3	EMP1
MYL9	2.81886850452262e-55	0.330997235383246	0.672	0.508	8.99162675572625e-51	3	MYL9
SERPINB6	3.42280678388468e-55	0.353658154187323	0.719	0.631	1.09180690792354e-50	3	SERPINB6
TSPO	3.10018416321229e-54	0.353744446106475	0.667	0.503	9.88896744381456e-50	3	TSPO
LIMCH1	1.75009923983142e-53	0.312835799453775	0.718	0.586	5.58246655521425e-49	3	LIMCH1
ELMO1	1.04392450992632e-49	0.34193663036632	0.648	0.507	3.32991040176297e-45	3	ELMO1
DDIT4	3.49954932011052e-44	0.321004633789858	0.818	0.698	1.11628624212886e-39	3	DDIT4
CRIP1	1.49922088372772e-42	0.565795995501778	0.502	0.36	4.78221477491468e-38	3	CRIP1
IFI27	2.88739796179271e-41	0.810276690025174	0.339	0.193	9.21022201852638e-37	3	IFI27
CNKSR3	4.4235090616022e-35	0.32144417490255	0.517	0.375	1.41101092046987e-30	3	CNKSR3
SAT1	1.96020490713698e-22	0.326390547796382	0.572	0.442	6.25266161278555e-18	3	SAT1
EDN1	6.60746056796283e-15	0.351441981518701	0.529	0.448	2.10764777196878e-10	3	EDN1
COL3A1	0	2.92613639204702	0.996	0.206	0	4	COL3A1
POSTN	0	2.90234040089618	0.99	0.181	0	4	POSTN
INHBA	0	2.18244835536692	0.733	0.042	0	4	INHBA
CDH11	0	2.09248663436003	0.989	0.059	0	4	CDH11
MGP	0	1.90582104366471	0.987	0.108	0	4	MGP
NPPC	0	1.84185448094842	0.671	0.049	0	4	NPPC
COL1A2	0	1.83896981885681	0.992	0.218	0	4	COL1A2
LEPR	0	1.82074307359044	0.985	0.238	0	4	LEPR
PLAC9	0	1.68288602931601	0.975	0.177	0	4	PLAC9
CGNL1	0	1.65457829376697	0.989	0.121	0	4	CGNL1
ATP1B1	0	1.50963111899427	0.857	0.101	0	4	ATP1B1
TGM2	0	1.49163791990459	0.99	0.352	0	4	TGM2
CYP1B1	0	1.45762154600887	0.757	0.127	0	4	CYP1B1
ITPR1	0	1.36126655041199	0.971	0.418	0	4	ITPR1
SAT11	0	1.35291115918754	0.963	0.391	0	4	SAT1
NPR3	0	1.33810194899829	0.876	0.045	0	4	NPR3
TIMP1	0	1.3088388654381	0.998	0.748	0	4	TIMP1
EMILIN1	0	1.26633347615662	0.962	0.097	0	4	EMILIN1
NSG1	0	1.23556980804515	0.924	0.061	0	4	NSG1
SLCO2A1	0	1.21167388929005	0.886	0.129	0	4	SLCO2A1
FOXC1	0	1.20812207273914	0.977	0.258	0	4	FOXC1
VCAN	0	1.20746988024839	0.948	0.09	0	4	VCAN
HMCN1	0	1.17976004223587	0.921	0.107	0	4	HMCN1
FBLN21	0	1.17638930059522	0.934	0.196	0	4	FBLN2
MMRN1	0	1.13045391315911	0.977	0.165	0	4	MMRN1
FN1	0	1.1284616381628	0.999	0.724	0	4	FN1
APOE	0	1.12672584829451	0.754	0.059	0	4	APOE
QSOX1	0	1.12541855950578	0.941	0.233	0	4	QSOX1
ELN	0	1.10075420457488	0.962	0.256	0	4	ELN
TMEM1001	0	1.07539670563604	0.971	0.19	0	4	TMEM100
MEST	0	1.07026889743146	0.95	0.085	0	4	MEST
CCDC80	0	1.061728588392	0.934	0.053	0	4	CCDC80
MEIS2	0	1.0518353846878	0.854	0.101	0	4	MEIS2
C7	0	1.04384066450932	0.817	0.042	0	4	C7
ADGRG6	0	1.03176794936056	0.913	0.051	0	4	ADGRG6
ADIRF	0	1.02822793861948	0.689	0.064	0	4	ADIRF
ALDH2	0	1.02198992464771	0.987	0.356	0	4	ALDH2
C4orf48	0	1.01861015453283	0.971	0.384	0	4	C4orf48
SMOC1	0	1.01002300812068	0.885	0.02	0	4	SMOC1
EEF1G	0	1.00939134468418	0.976	0.413	0	4	EEF1G
CTHRC11	0	1.00625716096194	0.987	0.569	0	4	CTHRC1
PROCR	0	1.00482353296514	0.955	0.294	0	4	PROCR
PLPP3	0	0.989469556194959	0.958	0.518	0	4	PLPP3
TFPI	0	0.971878871675437	0.998	0.693	0	4	TFPI
KRT18	0	0.97156470930965	0.921	0.204	0	4	KRT18
ARL4D	0	0.968426345152408	0.94	0.218	0	4	ARL4D
COLEC11	0	0.965285423739935	0.907	0.045	0	4	COLEC11
WWTR1	0	0.96427008840498	0.993	0.63	0	4	WWTR1
PDLIM3	0	0.958015875998539	0.915	0.06	0	4	PDLIM3
ITGA8	0	0.94788087538878	0.863	0.057	0	4	ITGA8
RPL17	0	0.937991765541124	0.994	0.734	0	4	RPL17
BMX	0	0.930471270541783	0.84	0.106	0	4	BMX
CD9	0	0.927947943462224	0.992	0.814	0	4	CD9
CALCRL	0	0.920159009469335	0.997	0.785	0	4	CALCRL
LTC4S	0	0.916437426853492	0.829	0.114	0	4	LTC4S
SERPINB1	0	0.903589339487889	0.866	0.154	0	4	SERPINB1
CEMIP2	0	0.896191654207768	0.929	0.229	0	4	CEMIP2
ASPN	0	0.892580957129599	0.685	0.021	0	4	ASPN
DKK2	0	0.886929830525397	0.713	0.073	0	4	DKK2
NME2	0	0.883129425126775	0.976	0.406	0	4	NME2
IL1RL1	0	0.882341472620978	0.532	0.016	0	4	IL1RL1
DKK3	0	0.879929109517605	0.926	0.073	0	4	DKK3
ALDH1A2	0	0.879310383665301	0.579	0.024	0	4	ALDH1A2
PTGIS	0	0.866306967251935	0.92	0.209	0	4	PTGIS
FTL	0	0.862585798314192	0.998	0.957	0	4	FTL
CHSY1	0	0.842446552434336	0.949	0.245	0	4	CHSY1
ECE1	0	0.829911711964041	0.982	0.569	0	4	ECE1
PCDH7	0	0.821299834770592	0.848	0.024	0	4	PCDH7
APCDD1	0	0.818489535486415	0.557	0.09	0	4	APCDD1
NBL1	0	0.811436384847733	0.947	0.345	0	4	NBL1
HAPLN1	0	0.809577858564095	0.734	0.025	0	4	HAPLN1
PDE3A	0	0.808417485509365	0.884	0.035	0	4	PDE3A
CRABP2	0	0.804086198186192	0.555	0.022	0	4	CRABP2
LYPD2	0	0.794238244907457	0.607	0.061	0	4	LYPD2
PLTP	0	0.789566226209475	0.928	0.188	0	4	PLTP
HS3ST1	0	0.780510987401791	0.644	0.054	0	4	HS3ST1
ACKR3	0	0.775735925526874	0.854	0.205	0	4	ACKR3
CTSB	0	0.775575222826065	0.983	0.576	0	4	CTSB
ACTN1	0	0.766554210425592	0.987	0.545	0	4	ACTN1
IER3	0	0.758326143812295	0.758	0.141	0	4	IER3
SSTR2	0	0.750126142868521	0.468	0.025	0	4	SSTR2
CPXM2	0	0.747996465391566	0.826	0.067	0	4	CPXM2
COLEC12	0	0.744071430702264	0.907	0.128	0	4	COLEC12
IFI271	0	0.741831612866442	0.649	0.153	0	4	IFI27
APCDD1L	0	0.739128405105571	0.679	0.013	0	4	APCDD1L
S100A61	0	0.737346608790075	0.966	0.467	0	4	S100A6
VGLL4	0	0.731907379684516	0.956	0.517	0	4	VGLL4
GATA4	0	0.718216671491369	0.876	0.046	0	4	GATA4
SMTNL2	0	0.709052780282668	0.817	0.033	0	4	SMTNL2
TSPO1	0	0.706609030213368	0.983	0.461	0	4	TSPO
FTH1	0	0.70563130710333	0.999	0.956	0	4	FTH1
IL1R1	0	0.697708333064105	0.83	0.188	0	4	IL1R1
CLEC11A	0	0.695766470661849	0.839	0.158	0	4	CLEC11A
COL14A1	0	0.68517863987445	0.525	0.03	0	4	COL14A1
RPL36A	0	0.68489273888264	0.999	0.89	0	4	RPL36A
EGR1	0	0.683613139734539	0.714	0.168	0	4	EGR1
FOXP1	0	0.682509781601682	0.992	0.722	0	4	FOXP1
PALLD	0	0.676978277881824	0.789	0.119	0	4	PALLD
RPS17	0	0.67388889957805	0.99	0.644	0	4	RPS17
ABCA8	0	0.670488291009895	0.782	0.029	0	4	ABCA8
SLC6A4	0	0.669013638012808	0.432	0.026	0	4	SLC6A4
C2orf88	0	0.667783243829889	0.802	0.037	0	4	C2orf88
MTRF1L	0	0.667089020256105	0.862	0.272	0	4	MTRF1L
CCDC3	0	0.667009997483065	0.659	0.045	0	4	CCDC3
CEBPD	0	0.662898541227427	0.763	0.249	0	4	CEBPD
SFRP1	0	0.660382665000869	0.792	0.148	0	4	SFRP1
PLSCR4	0	0.65598039839565	0.882	0.22	0	4	PLSCR4
LRIG1	0	0.655258286486812	0.869	0.114	0	4	LRIG1
LRIG3	0	0.652240234025236	0.915	0.189	0	4	LRIG3
LITAF	0	0.649684629155779	0.83	0.042	0	4	LITAF
MASP1	0	0.648597103182947	0.707	0.014	0	4	MASP1
CLU	0	0.648516298036854	0.861	0.16	0	4	CLU
MRC2	0	0.644485523023678	0.83	0.05	0	4	MRC2
HLA-DRB1	0	0.642937324612701	0.949	0.33	0	4	HLA-DRB1
CKB	0	0.642157936590992	0.656	0.141	0	4	CKB
RPL12	0	0.63205219167751	0.998	0.953	0	4	RPL12
TLE1	0	0.627484966113978	0.917	0.306	0	4	TLE1
NTN1	0	0.611149592368846	0.79	0.031	0	4	NTN1
KANK1	0	0.610929446290531	0.843	0.092	0	4	KANK1
NR2F1	0	0.610275213581955	0.713	0.036	0	4	NR2F1
IL33	0	0.607191465285617	0.881	0.281	0	4	IL33
SPINT2	0	0.60653895929846	0.826	0.045	0	4	SPINT2
GAPDH	0	0.600218420513334	0.999	0.979	0	4	GAPDH
NCOA7	0	0.595951268767084	0.785	0.176	0	4	NCOA7
BGN	0	0.589835977008889	0.78	0.147	0	4	BGN
INPP1	0	0.587341371115332	0.948	0.385	0	4	INPP1
LHFPL6	0	0.585842505668863	0.924	0.213	0	4	LHFPL6
CACNA2D1	0	0.581486727925854	0.777	0.119	0	4	CACNA2D1
SERPINB9	0	0.573180969098039	0.849	0.164	0	4	SERPINB9
SCARA3	0	0.570040619324213	0.854	0.057	0	4	SCARA3
NOS3	0	0.553594913175336	0.897	0.356	0	4	NOS3
BMPER	0	0.548696741944844	0.717	0.034	0	4	BMPER
NRG1	0	0.540425968095139	0.34	0.015	0	4	NRG1
FMOD	0	0.515618719561993	0.74	0.05	0	4	FMOD
COL23A1	0	0.501456096097178	0.743	0.045	0	4	COL23A1
TOMM5	0	0.501058540311383	0.928	0.378	0	4	TOMM5
PAPSS2	0	0.492466209613203	0.721	0.114	0	4	PAPSS2
NAB1	0	0.491856561392042	0.884	0.309	0	4	NAB1
EPS8	0	0.487350907498097	0.76	0.113	0	4	EPS8
TMEM108	0	0.487241973218892	0.724	0.028	0	4	TMEM108
PLAT	0	0.476235022306358	0.558	0.102	0	4	PLAT
ANGPTL4	0	0.470046732161837	0.796	0.25	0	4	ANGPTL4
SALL1	0	0.469977183412854	0.716	0.017	0	4	SALL1
GATA6	0	0.469013945383986	0.805	0.115	0	4	GATA6
SRPX	0	0.463740595795856	0.669	0.066	0	4	SRPX
ZCCHC24	0	0.46165111454789	0.853	0.289	0	4	ZCCHC24
PKHD1L1	0	0.461604101412845	0.551	0.029	0	4	PKHD1L1
MIR99AHG	0	0.4567136007245	0.802	0.129	0	4	MIR99AHG
TXNDC5	0	0.45461053249165	0.833	0.265	0	4	TXNDC5
HAND2	0	0.453468730864601	0.748	0.046	0	4	HAND2
AKR1B1	0	0.451220057078297	0.779	0.204	0	4	AKR1B1
FNIP2	0	0.44544732983098	0.871	0.313	0	4	FNIP2
NT5E	0	0.44445119456404	0.766	0.099	0	4	NT5E
BAALC	0	0.44307081907196	0.799	0.229	0	4	BAALC
TSTD1	0	0.438692801943527	0.75	0.068	0	4	TSTD1
TTC9	0	0.437572662515566	0.778	0.137	0	4	TTC9
AKR1C3	0	0.432295561126295	0.654	0.048	0	4	AKR1C3
MICAL2	0	0.423066879814901	0.796	0.175	0	4	MICAL2
DOK5	0	0.422852419654072	0.728	0.052	0	4	DOK5
AKR1C1	0	0.422211709538502	0.484	0.05	0	4	AKR1C1
ITGA10	0	0.421188405552853	0.727	0.127	0	4	ITGA10
IRX3	0	0.419423215740181	0.69	0.029	0	4	IRX3
KCNK6	0	0.415919764339298	0.761	0.194	0	4	KCNK6
GMDS	0	0.411396288849039	0.805	0.213	0	4	GMDS
CPXM1	0	0.409778654799716	0.767	0.124	0	4	CPXM1
MEDAG	0	0.409153927557224	0.602	0.048	0	4	MEDAG
RASGEF1B	0	0.408525367120479	0.682	0.085	0	4	RASGEF1B
LTBP41	0	0.407228232708118	0.889	0.167	0	4	LTBP4
SALL3	0	0.405468435680376	0.669	0.022	0	4	SALL3
AMIGO2	0	0.403388100774968	0.717	0.11	0	4	AMIGO2
MMP28	0	0.400464654741196	0.762	0.131	0	4	MMP28
PLXNA4	0	0.400053373674304	0.611	0.034	0	4	PLXNA4
CD82	0	0.398593420096868	0.625	0.101	0	4	CD82
FKBP10	0	0.396167479510352	0.883	0.298	0	4	FKBP10
TPST2	0	0.394938304663038	0.84	0.247	0	4	TPST2
OLFML3	0	0.394225526992927	0.59	0.041	0	4	OLFML3
ANO1	0	0.386195394219567	0.585	0.079	0	4	ANO1
HAS2	0	0.378712056312287	0.547	0.026	0	4	HAS2
EPHA4	0	0.375522805049932	0.74	0.171	0	4	EPHA4
ST6GAL1	0	0.371484355839	0.822	0.246	0	4	ST6GAL1
SLC22A17	0	0.370022906178814	0.722	0.094	0	4	SLC22A17
MPZL2	0	0.366511544277743	0.563	0.034	0	4	MPZL2
HTRA3	0	0.365148620984788	0.452	0.034	0	4	HTRA3
SMIM3	0	0.359070175436941	0.634	0.04	0	4	SMIM3
FJX1	0	0.357272065365025	0.642	0.147	0	4	FJX1
ST3GAL5	0	0.35622370932023	0.605	0.062	0	4	ST3GAL5
CRYAB	0	0.356000638332325	0.606	0.091	0	4	CRYAB
CTSK	0	0.354496365475385	0.63	0.036	0	4	CTSK
TMED3	0	0.351909121834834	0.759	0.138	0	4	TMED3
GAS1	0	0.343453118519112	0.459	0.045	0	4	GAS1
DAPK1	0	0.34342407493585	0.717	0.127	0	4	DAPK1
METTL7A	0	0.340765860842344	0.559	0.039	0	4	METTL7A
TMEM132C	0	0.338836517936611	0.53	0.014	0	4	TMEM132C
NRGN	0	0.331840100989546	0.649	0.114	0	4	NRGN
AEBP1	0	0.330626845195054	0.748	0.19	0	4	AEBP1
SELP	0	0.330047482974927	0.493	0.025	0	4	SELP
THBS3	0	0.327843975818734	0.633	0.07	0	4	THBS3
NEXN	0	0.327285942829718	0.484	0.051	0	4	NEXN
KCTD121	0	0.325245108211416	0.862	0.274	0	4	KCTD12
GNG12	0	0.321944553970341	0.737	0.12	0	4	GNG12
ACKR4	0	0.321645084121022	0.414	0.017	0	4	ACKR4
PAMR1	0	0.321542221536427	0.514	0.012	0	4	PAMR1
COL1A1	0	0.319430296307484	0.41	0.032	0	4	COL1A1
P3H4	0	0.318429153006655	0.751	0.205	0	4	P3H4
NDUFA4L2	0	0.31523036243701	0.336	0.021	0	4	NDUFA4L2
CRNDE	0	0.310550661414281	0.752	0.196	0	4	CRNDE
CBLN2	0	0.308507329381367	0.318	0.006	0	4	CBLN2
CTSC	0	0.306343923182029	0.506	0.058	0	4	CTSC
KDELR3	0	0.306203143708438	0.7	0.148	0	4	KDELR3
CAMK1	0	0.305555052788911	0.662	0.122	0	4	CAMK1
PKDCC	0	0.30218432619168	0.595	0.073	0	4	PKDCC
HYAL1	0	0.300973191676816	0.545	0.05	0	4	HYAL1
HAND2-AS1	0	0.30066609358265	0.593	0.042	0	4	HAND2-AS1
MATN2	0	0.300522766540708	0.563	0.059	0	4	MATN2
SRGN1	6.93664259555365e-307	0.479547637197618	0.974	0.406	2.2126502551297e-302	4	SRGN
TMEM106B	1.12147215138049e-305	0.416160502095887	0.866	0.324	3.5772718684735e-301	4	TMEM106B
FXYD6	2.99456512539984e-305	0.601428155081014	0.993	0.773	9.55206383700041e-301	4	FXYD6
TMEM141	1.08842686599526e-302	0.516218268116529	0.931	0.43	3.47186401715169e-298	4	TMEM141
WLS	2.509753995739e-301	0.387791209735665	0.887	0.331	8.00561329560828e-297	4	WLS
FNDC3B	1.5164003290473e-300	0.576621602971459	0.942	0.484	4.83701376959507e-296	4	FNDC3B
SNHG8	1.82059553025999e-300	0.426331999340623	0.889	0.344	5.80733562242331e-296	4	SNHG8
KLHL4	5.53597611698628e-299	0.371736025405554	0.77	0.24	1.76586566179628e-294	4	KLHL4
TRAPPC5	4.3446270855031e-298	0.433383596111032	0.939	0.361	1.38584914773378e-293	4	TRAPPC5
CST3	1.405312766011e-296	0.493561559705266	0.96	0.467	4.48266666102188e-292	4	CST3
EIF4EBP1	6.1366369061433e-296	0.343034481407749	0.791	0.252	1.95746444032159e-291	4	EIF4EBP1
RPLP0	4.96048105485155e-294	0.499289500821749	0.999	0.974	1.58229424687655e-289	4	RPLP0
PDLIM11	2.34823922230198e-293	0.595102606849544	0.991	0.605	7.49041347129886e-289	4	PDLIM1
TOMM6	8.3201739667521e-290	0.375026093359567	0.902	0.317	2.65396909191458e-285	4	TOMM6
ATP6V0C	2.79277121761262e-289	0.428935553953928	0.94	0.359	8.90838162994074e-285	4	ATP6V0C
HSPA2	1.99224595761041e-288	0.415537746602944	0.802	0.268	6.35486615558569e-284	4	HSPA2
CD99	1.12550989648369e-285	0.507317012989217	0.997	0.919	3.59015146780368e-281	4	CD99
ITGA9	5.53417888980604e-285	0.421106656480163	0.795	0.266	1.76529238227033e-280	4	ITGA9
ARMCX2	1.78936179953702e-282	0.378528141783983	0.843	0.288	5.7077062681632e-278	4	ARMCX2
RPS10	2.84330769640112e-281	0.544412719482327	0.997	0.918	9.0695828899803e-277	4	RPS10
GSTP1	1.92575985894716e-278	0.527659341923995	0.997	0.882	6.14278879806964e-274	4	GSTP1
ST6GALNAC3	1.24048356443495e-277	0.32335085245823	0.765	0.243	3.9568944738346e-273	4	ST6GALNAC3
FXYD5	1.14706862696136e-275	0.541920508705922	0.989	0.764	3.65891950628133e-271	4	FXYD5
RPL23A	3.01406517149788e-274	0.505777397670861	0.998	0.966	9.61426508404394e-270	4	RPL23A
ENTPD1	2.90376313632145e-273	0.54083558506584	0.897	0.392	9.26242365223815e-269	4	ENTPD1
CD55	9.219189007356e-273	0.856823546661971	0.797	0.31	2.94073690956642e-268	4	CD55
YBX3	1.11408619247547e-269	0.524011319954468	0.987	0.696	3.55371213675826e-265	4	YBX3
FAM107B	2.37491303064676e-266	0.428268625691399	0.862	0.344	7.57549758515704e-262	4	FAM107B
OST4	1.52652593473858e-263	0.495578119491713	0.996	0.894	4.86931242662912e-259	4	OST4
MMRN2	1.22115469996047e-262	0.606392712170513	0.991	0.755	3.89523926193391e-258	4	MMRN2
AAMDC	2.80982804878965e-259	0.388020698357658	0.89	0.38	8.96278951002922e-255	4	AAMDC
MIF	1.08985342489714e-258	0.660250406125271	0.993	0.72	3.47641445473691e-254	4	MIF
ARL5A	1.2406687373923e-255	0.410915835831886	0.883	0.381	3.95748513853397e-251	4	ARL5A
PRDX6	3.18539959322472e-255	0.655010789926322	0.994	0.782	1.01607876224682e-250	4	PRDX6
EMP3	1.28983607603235e-254	0.881613340179292	0.973	0.589	4.11431911532799e-250	4	EMP3
PPDPF	2.52711722399815e-254	0.516297115874911	0.997	0.864	8.06099852110928e-250	4	PPDPF
GSTO1	3.21715658541756e-251	0.432695425573542	0.93	0.447	1.02620860761649e-246	4	GSTO1
CALU	6.61785192102756e-251	0.518768280861808	0.994	0.753	2.11096240576937e-246	4	CALU
ISYNA1	4.72306502555342e-250	0.483295512786309	0.902	0.434	1.50656328185103e-245	4	ISYNA1
RPL36	1.20312631589361e-249	0.427520970403994	1	0.985	3.83773232243744e-245	4	RPL36
REXO2	6.01230913416539e-249	0.325873724677143	0.841	0.317	1.91780636761608e-244	4	REXO2
BACE2	2.16996101306022e-248	0.437547629734572	0.944	0.486	6.9217416394595e-244	4	BACE2
RPL13A	2.60106891172097e-244	0.413751414638784	0.998	0.99	8.29688961460754e-240	4	RPL13A
RPS12	6.87790871171612e-243	0.498446277166874	0.999	0.978	2.19391532086321e-238	4	RPS12
PALM2-AKAP2	5.71652675305827e-242	0.45046635495113	0.942	0.366	1.82345770369053e-237	4	PALM2-AKAP2
HMGN3	1.54795084089565e-241	0.545209630398671	0.978	0.661	4.93765359228893e-237	4	HMGN3
ARL6IP5	1.92229803932711e-241	0.342135615315656	0.876	0.357	6.1317462858456e-237	4	ARL6IP5
SULF2	8.57851387886844e-241	0.446529673011438	0.902	0.423	2.73637435708145e-236	4	SULF2
RPS4X	1.53341513731995e-240	0.502653957498305	0.999	0.965	4.89128760502318e-236	4	RPS4X
FBN11	3.22005929177932e-240	0.424954615731036	0.985	0.555	1.02713451289177e-235	4	FBN1
RPLP1	1.2932864223666e-239	0.433096497856292	1	0.994	4.12532503006499e-235	4	RPLP1
SEC11C	1.34086101963929e-238	0.314940319343013	0.831	0.31	4.27707848044541e-234	4	SEC11C
FZD61	2.79731687747442e-238	0.41242223082247	0.918	0.429	8.92288137576791e-234	4	FZD6
RPS18	4.23750668695633e-237	0.472828854367989	0.999	0.994	1.35167988300533e-232	4	RPS18
PRDX4	1.90597585324257e-236	0.50075676758853	0.967	0.62	6.07968177667315e-232	4	PRDX4
MAGED1	6.78148439830093e-233	0.33702747130996	0.863	0.356	2.16315789337003e-228	4	MAGED1
NME1	1.90242351769657e-232	0.36623258605486	0.872	0.368	6.06835053674851e-228	4	NME1
CHCHD10	3.08213188710394e-232	0.335442047913581	0.824	0.319	9.83138429348413e-228	4	CHCHD10
MDK	4.30843367079153e-232	0.625276930642261	0.997	0.856	1.37430417230908e-227	4	MDK
CKAP4	6.15846163995478e-232	0.431157309959227	0.955	0.538	1.96442609391278e-227	4	CKAP4
COL5A1	7.23284111187145e-230	0.409442853702863	0.881	0.402	2.30713165786476e-225	4	COL5A1
CTNNAL1	1.69357932020599e-229	0.561950791382307	0.932	0.522	5.40217931559305e-225	4	CTNNAL1
PLVAP	5.5219614019718e-228	0.67872688990908	0.95	0.602	1.76139524800097e-223	4	PLVAP
F11R	2.35682625269116e-227	0.473154688706072	0.874	0.413	7.51780438083427e-223	4	F11R
NFIA	1.14249820648314e-224	0.504191701645552	0.944	0.535	3.64434077903994e-220	4	NFIA
EEF1B2	7.21761693637644e-224	0.471814633277255	0.997	0.839	2.30227545036536e-219	4	EEF1B2
THSD7A1	1.59865849821167e-223	0.301697208500276	0.782	0.269	5.09940087759558e-219	4	THSD7A
RPS2	2.6041316783871e-220	0.43229708444498	0.999	0.995	8.30665922771917e-216	4	RPS2
CRTAP	1.05968707415737e-219	0.353424866881415	0.903	0.42	3.38018982914717e-215	4	CRTAP
RPS6	2.13017504307141e-218	0.440969146225328	1	0.981	6.79483235238919e-214	4	RPS6
PBX1	7.90846849832685e-218	0.44058904728138	0.771	0.315	2.5226432815963e-213	4	PBX1
HIBCH	1.43447482058749e-217	0.36045103119644	0.876	0.392	4.57568778270999e-213	4	HIBCH
RPS9	7.19576901353425e-217	0.391270259167424	0.999	0.987	2.29530639993716e-212	4	RPS9
HSPA5	2.10961877280797e-216	0.630337011774781	0.989	0.851	6.72926196150288e-212	4	HSPA5
TNFRSF1A	3.35991377096924e-216	0.382447511114977	0.952	0.552	1.07174529466377e-211	4	TNFRSF1A
TPT1	4.42469249392704e-216	0.456910955023861	1	0.997	1.41138841171285e-211	4	TPT1
H2AFJ	3.0562784928303e-215	0.334033781541358	0.894	0.39	9.74891713643009e-211	4	H2AFJ
P4HB	4.00715696440612e-215	0.436849861679816	0.993	0.795	1.27820292850626e-210	4	P4HB
GABARAP	1.42518464962812e-214	0.489961733682288	0.974	0.504	4.54605399538378e-210	4	GABARAP
RPS26	2.52513459490742e-211	0.450578433694035	0.997	0.926	8.05467433083568e-207	4	RPS26
NR2F2	4.47023342150156e-210	0.380244743276446	0.95	0.464	1.42591505679057e-205	4	NR2F2
EIF4A1	8.47959175463925e-209	0.469081259111344	0.994	0.831	2.70482017789483e-204	4	EIF4A1
SNCG	9.21301741823868e-209	0.319997406377836	0.755	0.284	2.93876829606978e-204	4	SNCG
LDHA1	1.95997559236237e-207	0.498554341225542	0.993	0.79	6.2519301445175e-203	4	LDHA
EVI5	6.609037599435e-205	0.31674422385334	0.833	0.347	2.10815081346778e-200	4	EVI5
RPL28	2.43943924510181e-204	0.377784650940414	1	0.997	7.78132330402574e-200	4	RPL28
HYAL2	3.17274556584891e-201	0.665625241160219	0.978	0.751	1.01204238059448e-196	4	HYAL2
PALM	3.65010141684961e-199	0.354187859922734	0.883	0.404	1.16430934994669e-194	4	PALM
LGALS8	3.75591009661943e-198	0.354689162012089	0.7	0.259	1.19806020261967e-193	4	LGALS8
IFI6	4.33067706820689e-198	0.343829565195875	0.682	0.238	1.38139937121663e-193	4	IFI6
ECSCR	2.01701579260161e-197	0.385778862250956	0.997	0.871	6.43387697524063e-193	4	ECSCR
RPS8	3.15485471822268e-196	0.399745584465816	0.999	0.993	1.00633555801867e-191	4	RPS8
RPL27A	3.776523121696e-195	0.39072678401049	0.997	0.967	1.20463534535859e-190	4	RPL27A
RASSF8	3.97780894323326e-195	0.33015424047178	0.804	0.331	1.26884149671255e-190	4	RASSF8
RPL19	1.40266497820695e-194	0.396643264649099	0.998	0.985	4.47422074748454e-190	4	RPL19
ARPC1B	2.00936304093788e-192	0.422427383173962	0.976	0.716	6.40946622798365e-188	4	ARPC1B
RNASEK	2.03368191580807e-190	0.403452648760994	0.97	0.437	6.48703857504459e-186	4	RNASEK
GJA42	5.35672470293427e-190	0.359555558421069	0.921	0.385	1.70868804574197e-185	4	GJA4
LTBP1	7.67963793097567e-189	0.498810581875414	0.819	0.371	2.44965090722262e-184	4	LTBP1
PLD3	2.18373920187226e-185	0.359890647905995	0.942	0.52	6.96569130613214e-181	4	PLD3
DDIT41	3.15831938328634e-184	0.706121046049975	0.969	0.678	1.00744071688068e-179	4	DDIT4
TOMM7	4.57938279783295e-184	0.383938017493535	0.991	0.81	1.46073152485275e-179	4	TOMM7
PSAP	4.67818826281324e-184	0.367158242810624	0.988	0.753	1.49224849207217e-179	4	PSAP
HSD17B12	7.56238943674693e-184	0.308779962981101	0.903	0.434	2.41225098253354e-179	4	HSD17B12
FSTL1	5.35197193816748e-183	0.437110084050671	0.99	0.761	1.70717200883666e-178	4	FSTL1
COL18A1	2.62943540393674e-181	0.508322073023308	0.976	0.634	8.38737305147742e-177	4	COL18A1
ENO11	1.16380359953783e-180	0.428787332006149	0.993	0.783	3.71230072180577e-176	4	ENO1
TSPAN7	3.77128438047923e-180	0.305522918709873	0.769	0.306	1.20296429168526e-175	4	TSPAN7
UBE2V1	1.47124520287764e-177	0.310107505172897	0.922	0.431	4.6929779481391e-173	4	UBE2V1
SDCBP	1.83976099374642e-177	0.428842245536301	0.992	0.81	5.86846961785232e-173	4	SDCBP
FOS	2.07814967716271e-177	0.569138725039869	0.805	0.354	6.62888184021361e-173	4	FOS
NOSTRIN	2.6710484183239e-176	0.369083787845501	0.903	0.46	8.52011024476958e-172	4	NOSTRIN
YBX1	2.0232619318896e-173	0.403316219706882	0.994	0.892	6.45380091034143e-169	4	YBX1
HDLBP	4.35533155967004e-173	0.37513866829738	0.959	0.621	1.38926366090355e-168	4	HDLBP
RPL15	8.42463951613703e-172	0.377616158045813	0.998	0.988	2.68729151285739e-167	4	RPL15
RPL10A	2.27777025539145e-168	0.394656715357652	0.997	0.953	7.26563156064765e-164	4	RPL10A
FHL2	7.98308660913158e-168	0.3776261262813	0.789	0.356	2.54644496658079e-163	4	FHL2
RPL31	1.91607467885606e-165	0.370973043520384	0.997	0.907	6.11189501061506e-161	4	RPL31
LDB2	3.28279458378668e-162	0.401967194853075	0.971	0.672	1.04714581633628e-157	4	LDB2
ITGA5	7.05145865879183e-162	0.474152961400679	0.973	0.692	2.24927428298142e-157	4	ITGA5
RPL21	6.16078032325286e-160	0.35987984339069	1	0.968	1.9651657075112e-155	4	RPL21
EMP2	5.04643148039741e-159	0.442225784372913	0.943	0.647	1.60971071361717e-154	4	EMP2
VIM	2.48517780291679e-155	0.397227098341893	1	0.997	7.92722015574399e-151	4	VIM
NFE2L2	2.88472756044157e-155	0.392713449097552	0.926	0.545	9.20170397229652e-151	4	NFE2L2
RPL13	2.96571709174441e-155	0.314297506562244	0.999	0.998	9.46004437924631e-151	4	RPL13
NDUFA13	3.3904128403605e-155	0.345567159826133	0.986	0.75	1.08147388781819e-150	4	NDUFA13
ANKRD50	2.39298318548579e-153	0.346930496724653	0.833	0.407	7.63313776506256e-149	4	ANKRD50
EDNRB	5.29626339282645e-153	0.338458691653376	0.939	0.531	1.68940209704378e-148	4	EDNRB
LY6E	6.0708412702595e-153	0.425248765879089	0.96	0.615	1.93647694838738e-148	4	LY6E
RPL4	1.90110835138295e-152	0.351316770968079	0.997	0.926	6.06415541924134e-148	4	RPL4
FCGRT	2.27868800252713e-152	0.372365934520069	0.99	0.866	7.26855899046104e-148	4	FCGRT
HLA-E	2.27944593154585e-152	0.343280297700664	0.998	0.942	7.27097663244494e-148	4	HLA-E
KDELR2	5.68070512871413e-151	0.354855150465416	0.983	0.736	1.81203132195723e-146	4	KDELR2
HNRNPA1	3.75361898464492e-150	0.3512637223053	0.997	0.922	1.19732938372204e-145	4	HNRNPA1
RPL7A	1.00414295763723e-149	0.325063656085302	0.999	0.992	3.20301520627124e-145	4	RPL7A
TEK	1.06737164469408e-149	0.357978223921285	0.955	0.629	3.40470207224517e-145	4	TEK
RPL37A	1.90993235353415e-147	0.311336802421152	0.998	0.988	6.09230222130322e-143	4	RPL37A
RPL41	1.81371811383716e-146	0.333375951883457	0.999	0.994	5.78539803951778e-142	4	RPL41
EEF2	6.53315931914646e-145	0.305817627428893	1	0.967	2.08394715962134e-140	4	EEF2
RPL18A	8.57798805183064e-144	0.346719930569896	0.998	0.985	2.73620662877294e-139	4	RPL18A
LIMA1	7.06334117800636e-136	0.375491344745231	0.886	0.502	2.25306456896047e-131	4	LIMA1
RPSA	4.38438048514583e-134	0.30438366791862	0.998	0.975	1.39852968715182e-129	4	RPSA
RPL23	3.78468140285087e-131	0.335816966225455	0.998	0.95	1.20723767388137e-126	4	RPL23
AP2S1	1.67319574881222e-129	0.311755021608128	0.97	0.7	5.33715979956122e-125	4	AP2S1
RPL27	1.48503052774629e-128	0.301021900511587	0.997	0.954	4.73695037740511e-124	4	RPL27
C12orf57	2.42883520559554e-127	0.322187306982906	0.973	0.715	7.74749853880864e-123	4	C12orf57
RPS3A	7.77699816463919e-125	0.326935499733378	0.998	0.98	2.48070687455661e-120	4	RPS3A
RPS23	9.55994568144591e-125	0.308191661864007	0.999	0.986	3.04943147346762e-120	4	RPS23
RPL26	9.39506759103141e-124	0.34415123102931	0.998	0.964	2.9968386601872e-119	4	RPL26
IL6ST	2.14234504049757e-120	0.350569779399937	0.977	0.753	6.83365221017916e-116	4	IL6ST
HEG11	2.32768897110067e-120	0.442990851753574	0.953	0.689	7.42486228001692e-116	4	HEG1
OAZ1	6.00648937463381e-120	0.308626615977895	0.995	0.911	1.91594998072069e-115	4	OAZ1
EMCN	1.49946906685909e-119	0.443735468827062	0.988	0.927	4.78300642946713e-115	4	EMCN
RPL32	2.97514560192924e-119	0.324187799028664	0.999	0.984	9.4901194410339e-115	4	RPL32
RPS13	5.24792585175769e-118	0.310318422837522	0.998	0.966	1.67398338819367e-113	4	RPS13
ST8SIA61	1.75161012343989e-117	0.365119918060047	0.826	0.472	5.58728597174855e-113	4	ST8SIA6
CALR	3.56510416483687e-113	0.336641708996547	0.998	0.96	1.13719692649966e-108	4	CALR
F2R1	4.045223619836e-103	0.357588855672033	0.961	0.725	1.29034543025529e-98	4	F2R
TUBB2A	1.50903015629276e-96	0.305849814043572	0.829	0.483	4.81350439254266e-92	4	TUBB2A
LMNA	4.29124132987834e-82	0.309668155507278	0.978	0.771	1.36882015940459e-77	4	LMNA
ITM2B	2.04018749861813e-76	0.331050082464518	0.998	0.971	6.5077900830921e-72	4	ITM2B
PTGDS	1.73125056899686e-62	0.387776484324427	0.355	0.156	5.52234306498617e-58	4	PTGDS
AQP3	2.12911574615558e-45	0.47817940450582	0.568	0.362	6.79145340708706e-41	4	AQP3
HELLS	0	0.513923798525285	0.685	0.085	0	5	HELLS
MCM4	0	0.495745109480986	0.649	0.068	0	5	MCM4
GINS2	0	0.420668773390886	0.576	0.035	0	5	GINS2
CLSPN	2.62192058651796e-291	0.34602194297278	0.477	0.042	8.363402286875e-287	5	CLSPN
TYMS	3.22005869925014e-288	0.686629277719132	0.751	0.125	1.02713432388681e-283	5	TYMS
MCM2	8.61149671417438e-283	0.33251097969023	0.484	0.047	2.74689522188734e-278	5	MCM2
CHEK1	9.38826079017918e-261	0.349264405434214	0.535	0.064	2.99466742685136e-256	5	CHEK1
UHRF1	2.83772186244097e-256	0.307986714910447	0.45	0.044	9.0517651968142e-252	5	UHRF1
MCM5	1.50077363480948e-217	0.452888346976612	0.663	0.126	4.78716774031526e-213	5	MCM5
MCM7	8.12869103724558e-196	0.488266907160522	0.722	0.167	2.5928898670606e-191	5	MCM7
PCLAF	1.01410293497139e-189	0.455874239024834	0.467	0.065	3.23478554197173e-185	5	PCLAF
CENPK	1.02130091473552e-181	0.303146391025613	0.496	0.076	3.25774565782337e-177	5	CENPK
MCM6	1.36776594549423e-174	0.376566467150238	0.591	0.122	4.36289981293751e-170	5	MCM6
TK1	6.89474961633841e-166	0.358967277899381	0.446	0.067	2.19928723261963e-161	5	TK1
MCM3	1.22927524365482e-154	0.549635282147947	0.806	0.283	3.92114217221016e-150	5	MCM3
GGH	7.94149047348717e-146	0.358835243333894	0.564	0.123	2.53317663123294e-141	5	GGH
PCNA	5.09167126446265e-145	0.487814046996718	0.724	0.221	1.6241412999383e-140	5	PCNA
LMNB1	6.33975856558734e-120	0.330210415649894	0.596	0.156	2.02225618725105e-115	5	LMNB1
TUBA1B	8.08110191925806e-114	0.701623723558525	0.998	0.911	2.57770989020494e-109	5	TUBA1B
CCND11	4.8751327600554e-107	0.835811868605103	0.966	0.671	1.55506984780247e-102	5	CCND1
DNAJC9	6.28414976803619e-101	0.337086325966102	0.603	0.189	2.00451809300818e-96	5	DNAJC9
CKS1B	5.0355420713287e-84	0.359729902615132	0.726	0.311	1.60623720991243e-79	5	CKS1B
H2AFZ	9.45837957338011e-83	0.524594676412799	0.961	0.813	3.01703391631679e-78	5	H2AFZ
NASP	6.26053494933551e-81	0.527683852721995	0.935	0.675	1.99698543813904e-76	5	NASP
CD361	1.05721482577833e-67	0.572693393489929	0.969	0.61	3.37230385126772e-63	5	CD36
SNRPB	7.94384402779744e-57	0.359464762494895	0.937	0.761	2.53392736798683e-52	5	SNRPB
DEK	1.34125743533316e-54	0.39153592497865	0.925	0.711	4.27834296722572e-50	5	DEK
TUBB	4.60062033809219e-53	0.365746163095759	0.988	0.921	1.46750587544465e-48	5	TUBB
RANBP1	1.48092969850074e-52	0.376474884973638	0.903	0.697	4.72386955227766e-48	5	RANBP1
DUT	1.65463735637251e-47	0.456560446220771	0.898	0.7	5.27796223935703e-43	5	DUT
MEOX11	1.49535960208549e-45	0.336898069494427	0.809	0.454	4.7698980587323e-41	5	MEOX1
APLN2	5.02521510117371e-43	0.469949278185909	0.843	0.543	1.60294311297239e-38	5	APLN
CBX5	1.87125526721197e-42	0.313286480983005	0.86	0.608	5.96893005135273e-38	5	CBX5
MT2A	8.97971745415146e-41	0.343281023750357	0.688	0.361	2.86435027352523e-36	5	MT2A
RGCC2	1.08770822406656e-40	0.392768552404664	0.971	0.689	3.46957169312752e-36	5	RGCC
AKAP122	4.22442922390613e-40	0.467576266313614	0.985	0.841	1.34750843384158e-35	5	AKAP12
APLNR1	1.14923613779483e-39	0.308021384483586	0.872	0.521	3.66583343233794e-35	5	APLNR
TM4SF182	1.95069422710193e-39	0.326616665982136	0.939	0.638	6.22232444560972e-35	5	TM4SF18
NES1	1.73623122129202e-38	0.387574551236342	0.918	0.705	5.53823034967729e-34	5	NES
HSPD1	2.35880013252847e-37	0.318961528423645	0.966	0.894	7.52410066273932e-33	5	HSPD1
LDHB1	6.30638583181722e-37	0.385937456245046	0.939	0.841	2.01161095263306e-32	5	LDHB
LOXL21	7.08836646872409e-34	0.319872344476029	0.906	0.697	2.26104713619361e-29	5	LOXL2
RAN	7.24432217153699e-32	0.318395061109484	0.92	0.799	2.31079388627687e-27	5	RAN
IGFBP71	1.82125543499961e-30	0.364949218810169	0.988	0.824	5.80944058656175e-26	5	IGFBP7
FABP51	2.43725067300582e-30	0.31945323879321	0.998	0.943	7.77434219675397e-26	5	FABP5
NME21	8.4438681994121e-12	0.301650558091791	0.588	0.467	2.69342507824847e-07	5	NME2
TOP2A	0	1.89045950265471	0.929	0.038	0	6	TOP2A
CENPF	0	1.80755019707667	0.916	0.063	0	6	CENPF
MKI67	0	1.59338507190426	0.899	0.018	0	6	MKI67
ASPM	0	1.40863194574743	0.835	0.015	0	6	ASPM
UBE2C	0	1.27858075653053	0.813	0.026	0	6	UBE2C
NUSAP1	0	1.25132857168571	0.857	0.026	0	6	NUSAP1
TYMS1	0	1.23318881127252	0.83	0.122	0	6	TYMS
PTTG1	0	1.0970688133673	0.789	0.048	0	6	PTTG1
TPX2	0	1.09327490410367	0.808	0.016	0	6	TPX2
CDK1	0	1.09083089689078	0.796	0.051	0	6	CDK1
PRC1	0	0.966758120995728	0.799	0.051	0	6	PRC1
BIRC5	0	0.934024325457227	0.85	0.019	0	6	BIRC5
CKAP2	0	0.915224931529461	0.833	0.133	0	6	CKAP2
PCLAF1	0	0.907097151613057	0.705	0.056	0	6	PCLAF
KNL1	0	0.890895614745901	0.803	0.02	0	6	KNL1
TK11	0	0.870749247728313	0.801	0.053	0	6	TK1
LMNB11	0	0.860002507627575	0.889	0.144	0	6	LMNB1
RRM2	0	0.851477290144849	0.668	0.012	0	6	RRM2
HIST1H1B	0	0.851354522666363	0.491	0.015	0	6	HIST1H1B
CCNB1	0	0.80184461972935	0.592	0.04	0	6	CCNB1
PBK	0	0.7931619996258	0.776	0.009	0	6	PBK
DLGAP5	0	0.776271135723234	0.644	0.006	0	6	DLGAP5
CENPE	0	0.766086325533265	0.634	0.02	0	6	CENPE
HMMR	0	0.747746899664334	0.631	0.009	0	6	HMMR
AURKB	0	0.714254576106112	0.732	0.008	0	6	AURKB
GTSE1	0	0.699070366297944	0.752	0.017	0	6	GTSE1
KIF20B	0	0.68948975723564	0.735	0.069	0	6	KIF20B
CCNA2	0	0.684726347283391	0.722	0.016	0	6	CCNA2
MAD2L1	0	0.681120939357739	0.752	0.036	0	6	MAD2L1
DIAPH3	0	0.655516499848398	0.742	0.022	0	6	DIAPH3
KIF23	0	0.653202339544672	0.703	0.006	0	6	KIF23
ANLN	0	0.642467213066678	0.681	0.016	0	6	ANLN
ATAD2	0	0.635970261385476	0.622	0.063	0	6	ATAD2
CDC20	0	0.622537769592636	0.521	0.016	0	6	CDC20
KIF11	0	0.619844707429158	0.686	0.014	0	6	KIF11
NCAPG	0	0.613269799247762	0.705	0.012	0	6	NCAPG
SGO2	0	0.61247617223796	0.681	0.068	0	6	SGO2
ZWINT	0	0.610293355810065	0.71	0.031	0	6	ZWINT
CLSPN1	0	0.600678516651094	0.572	0.038	0	6	CLSPN
CEP55	0	0.600284737035324	0.671	0.007	0	6	CEP55
FBXO5	0	0.598796828242416	0.658	0.077	0	6	FBXO5
TACC3	0	0.597379480506705	0.732	0.048	0	6	TACC3
CENPK1	0	0.588903450781927	0.747	0.066	0	6	CENPK
UBE2T	0	0.584482238827303	0.683	0.04	0	6	UBE2T
CCNB2	0	0.572708365751454	0.604	0.02	0	6	CCNB2
NCAPD2	0	0.564425724367407	0.725	0.082	0	6	NCAPD2
KIF22	0	0.541452439310332	0.73	0.094	0	6	KIF22
CKAP2L	0	0.539768237098404	0.619	0.005	0	6	CKAP2L
KIFC1	0	0.521631465628068	0.678	0.008	0	6	KIFC1
MXD3	0	0.520417308873359	0.553	0.021	0	6	MXD3
NUF2	0	0.515442537133957	0.641	0.008	0	6	NUF2
CENPW	0	0.503123174186563	0.7	0.082	0	6	CENPW
KIF15	0	0.502433882965009	0.627	0.012	0	6	KIF15
ESCO2	0	0.498112557924613	0.55	0.009	0	6	ESCO2
NDC80	0	0.493412375060829	0.622	0.01	0	6	NDC80
CDKN3	0	0.489383423986623	0.587	0.016	0	6	CDKN3
PRR11	0	0.487267632836	0.568	0.021	0	6	PRR11
KIF2C	0	0.48294933218633	0.607	0.006	0	6	KIF2C
KIF20A	0	0.478639275028512	0.538	0.003	0	6	KIF20A
FAM111B	0	0.476014964792033	0.445	0.015	0	6	FAM111B
RAD51AP1	0	0.475728591344696	0.595	0.023	0	6	RAD51AP1
BUB1B	0	0.46627165069932	0.629	0.009	0	6	BUB1B
ORC6	0	0.466056995914277	0.609	0.037	0	6	ORC6
KIF4A	0	0.453982764159408	0.619	0.007	0	6	KIF4A
CENPU	0	0.44599959958198	0.58	0.029	0	6	CENPU
SHCBP1	0	0.445061245436748	0.624	0.012	0	6	SHCBP1
SPC25	0	0.443176194693567	0.565	0.005	0	6	SPC25
FOXM1	0	0.440405032556501	0.627	0.009	0	6	FOXM1
ARHGAP11A	0	0.43941054367665	0.6	0.016	0	6	ARHGAP11A
BRCA2	0	0.434571479918926	0.631	0.051	0	6	BRCA2
RACGAP1	0	0.432900084458422	0.59	0.033	0	6	RACGAP1
HJURP	0	0.413410391639119	0.582	0.002	0	6	HJURP
BUB1	0	0.413155945203822	0.516	0.009	0	6	BUB1
DEPDC1	0	0.411691392737972	0.526	0.004	0	6	DEPDC1
CDCA8	0	0.408128152680371	0.538	0.007	0	6	CDCA8
HIST1H3D	0	0.406907373306873	0.356	0.02	0	6	HIST1H3D
HIST1H2BH	0	0.406676254275096	0.511	0.045	0	6	HIST1H2BH
NCAPG2	0	0.403664161036804	0.587	0.052	0	6	NCAPG2
SPC24	0	0.402588079776454	0.555	0.008	0	6	SPC24
MYBL2	0	0.400258216862183	0.435	0.011	0	6	MYBL2
CDCA5	0	0.399301059816783	0.59	0.011	0	6	CDCA5
TTK	0	0.394680610224633	0.501	0.009	0	6	TTK
CIP2A	0	0.390691378436795	0.592	0.037	0	6	CIP2A
ATAD5	0	0.388753698031405	0.585	0.048	0	6	ATAD5
KIF14	0	0.385565576449731	0.415	0.007	0	6	KIF14
SGO1	0	0.384157536831065	0.582	0.01	0	6	SGO1
CDCA3	0	0.369338598712001	0.491	0.006	0	6	CDCA3
PLK1	0	0.367787804289195	0.381	0.008	0	6	PLK1
IQGAP3	0	0.364585724375796	0.523	0.005	0	6	IQGAP3
CHEK11	0	0.363948779527468	0.587	0.062	0	6	CHEK1
CIT	0	0.362026760450489	0.491	0.007	0	6	CIT
HIST1H3B	0	0.346003968137018	0.418	0.003	0	6	HIST1H3B
MCM10	0	0.341171438783752	0.447	0.016	0	6	MCM10
AURKA	0	0.338789332160354	0.386	0.012	0	6	AURKA
MELK	0	0.334431650738686	0.501	0.01	0	6	MELK
CDCA2	0	0.327230103101943	0.445	0.005	0	6	CDCA2
FANCI	0	0.325617241119238	0.479	0.039	0	6	FANCI
CENPN	0	0.324660571383881	0.531	0.044	0	6	CENPN
CENPM	0	0.321304766620494	0.413	0.013	0	6	CENPM
CDT1	0	0.319548869553943	0.486	0.039	0	6	CDT1
CENPA	0	0.313353422342281	0.425	0.002	0	6	CENPA
TROAP	0	0.313306460233635	0.41	0.004	0	6	TROAP
KIF18A	0	0.311133571070909	0.408	0.006	0	6	KIF18A
C21orf58	0	0.310584016663332	0.486	0.024	0	6	C21orf58
SPAG5	0	0.309011680171523	0.474	0.007	0	6	SPAG5
BRCA1	9.27072200719252e-291	0.364159444989301	0.506	0.048	2.95717490585427e-286	6	BRCA1
CENPH	4.59319181424722e-290	0.320699573886445	0.541	0.056	1.46513632490858e-285	6	CENPH
CKS2	7.87273847454831e-290	0.859995264502857	0.769	0.143	2.51124611861142e-285	6	CKS2
GGH1	8.93822439192679e-280	0.519736973825009	0.727	0.117	2.85111481653681e-275	6	GGH
H2AFX	4.57787892717306e-278	0.973153566765861	0.838	0.197	1.46025182018966e-273	6	H2AFX
PHF19	1.12237605669758e-269	0.445359837696483	0.639	0.093	3.58015514565393e-265	6	PHF19
SMC4	6.4480617289242e-266	1.23798929177576	0.951	0.338	2.05680273029224e-261	6	SMC4
ECT2	8.1338415078316e-249	0.445378251303539	0.646	0.1	2.59453276416812e-244	6	ECT2
UHRF11	6.29907401829252e-245	0.31985897732294	0.445	0.045	2.00927863035495e-240	6	UHRF1
TRIM59	1.40538056144083e-241	0.316792081249832	0.511	0.061	4.48288291488395e-237	6	TRIM59
GPSM2	2.36060598369428e-238	0.353955884696565	0.565	0.077	7.52986096678803e-234	6	GPSM2
LMNB2	1.45007621885843e-237	0.522366382867558	0.774	0.167	4.62545312291461e-233	6	LMNB2
HMGB2	1.61153894014873e-233	1.61045408540113	0.985	0.578	5.14048691128641e-229	6	HMGB2
CKS1B1	5.7297245370363e-230	0.956088277695128	0.897	0.304	1.82766753282384e-225	6	CKS1B
NCAPD3	5.96704390862018e-229	0.411833057036583	0.619	0.099	1.90336766597167e-224	6	NCAPD3
SMC2	3.00521344948399e-220	0.763229056533189	0.853	0.25	9.58602986116402e-216	6	SMC2
DHFR	5.81445816246528e-217	0.59245188523879	0.592	0.103	1.85469586466317e-212	6	DHFR
HELLS1	3.15912993846793e-213	0.559286637772626	0.563	0.09	1.0076992677725e-208	6	HELLS
TUBA1B1	8.09286589751765e-211	1.46911801260831	1	0.911	2.58146236399018e-206	6	TUBA1B
HMGB1	1.49764259031406e-203	1.00316545215143	0.998	0.984	4.77718033458378e-199	6	HMGB1
KNSTRN	1.00675844574397e-195	0.371361776128689	0.482	0.07	3.21135809023412e-191	6	KNSTRN
CDC25B	1.07275504581537e-193	0.418241317773203	0.565	0.096	3.42187404514188e-189	6	CDC25B
H2AFZ1	7.08861391661939e-193	1.26357669558255	0.983	0.813	2.26112606712325e-188	6	H2AFZ
HIST1H1D	1.86110775213461e-191	1.14044396175436	0.744	0.195	5.93656150775898e-187	6	HIST1H1D
UBE2S	2.04170861399713e-189	0.960572406958444	0.885	0.341	6.51264213692804e-185	6	UBE2S
HMGN2	8.45114011372189e-182	1.14700817036076	0.988	0.727	2.69574467347501e-177	6	HMGN2
GMNN	7.31242289744456e-180	0.411935988880829	0.622	0.126	2.33251665582686e-175	6	GMNN
RRM1	7.98562074641407e-180	0.509761005214858	0.678	0.161	2.54725330569116e-175	6	RRM1
MCM41	1.38357410640996e-175	0.3963166059611	0.479	0.075	4.41332468462648e-171	6	MCM4
CDCA4	9.04303284227908e-169	0.441175803769315	0.646	0.15	2.88454661603018e-164	6	CDCA4
NUCKS1	2.30074795859467e-165	0.802075027625397	0.995	0.853	7.33892583832528e-161	6	NUCKS1
CCDC34	1.61894875637975e-161	0.330704266809723	0.572	0.116	5.16412274310014e-157	6	CCDC34
H2AFV	9.06348192447555e-161	0.770878696080924	0.966	0.677	2.89106946426921e-156	6	H2AFV
TUBB1	1.98416098274516e-160	0.990822316654792	0.995	0.921	6.32907670276052e-156	6	TUBB
FBLN1	8.11468006255173e-159	0.308646378598763	0.572	0.115	2.58842064635275e-154	6	FBLN1
DTYMK	3.87330551040038e-157	0.565644621690113	0.84	0.311	1.23550699170751e-152	6	DTYMK
EZH2	1.78937197745025e-155	0.357608767110274	0.577	0.121	5.70773873367082e-151	6	EZH2
GAS2L3	1.80125445412066e-155	0.403093757269905	0.531	0.1	5.74564145775409e-151	6	GAS2L3
KPNA2	5.65780848943133e-150	0.849159578961797	0.784	0.28	1.80472775195881e-145	6	KPNA2
TMPO	4.09242390521402e-149	0.778224953215724	0.926	0.52	1.30540137728517e-144	6	TMPO
HMGB3	7.68529743513698e-149	0.615166972304954	0.835	0.3	2.45145617585999e-144	6	HMGB3
DNAJC91	1.69888917102768e-145	0.442381712709216	0.671	0.186	5.41911667774411e-141	6	DNAJC9
MCM71	1.14607829846113e-141	0.463914131578712	0.654	0.17	3.6557605564313e-137	6	MCM7
WEE1	3.65708498794011e-141	0.345128197461334	0.646	0.163	1.16653696945314e-136	6	WEE1
TUBB4B	6.15033661779975e-136	1.14820304442423	0.946	0.686	1.96183437434576e-131	6	TUBB4B
STMN11	4.61155810216194e-135	0.792819472277071	0.998	0.953	1.47099480342762e-130	6	STMN1
FAM111A	1.93294027217852e-126	0.569544125624085	0.727	0.255	6.16569288019503e-122	6	FAM111A
TUBA1C	5.25658173580941e-124	0.753682642780602	0.843	0.377	1.67674444208849e-119	6	TUBA1C
PCNA1	7.82770436956997e-120	0.762762261014136	0.656	0.224	2.49688113980543e-115	6	PCNA
ARL6IP1	2.95265168634407e-117	1.20103524244452	0.887	0.531	9.41836834910031e-113	6	ARL6IP1
HIST1H4C	1.69664969204361e-115	1.98167211290446	0.862	0.49	5.41197318768071e-111	6	HIST1H4C
DEK1	4.76352553280669e-108	0.641157104771015	0.941	0.71	1.51946937445468e-103	6	DEK
CKAP5	1.3626147296064e-107	0.523476312731384	0.769	0.319	4.34646846449849e-103	6	CKAP5
ANP32E	1.74883362515654e-107	0.542541449637067	0.843	0.405	5.57842949752433e-103	6	ANP32E
CDK5RAP2	2.56666039582142e-102	0.305238257827898	0.614	0.188	8.18713333059118e-98	6	CDK5RAP2
USP1	6.91200284188238e-102	0.533872342639384	0.776	0.358	2.20479066650364e-97	6	USP1
MIS18BP1	9.38958682911005e-101	0.567094331489234	0.843	0.38	2.99509040674952e-96	6	MIS18BP1
NSD2	1.41184810796506e-99	0.389876504871347	0.786	0.316	4.50351309478693e-95	6	NSD2
HIST1H1C	4.5797529942285e-99	0.71252803038703	0.722	0.308	1.46084961009901e-94	6	HIST1H1C
ACYP1	6.58211436090509e-96	0.340771185925573	0.644	0.211	2.09956283884151e-91	6	ACYP1
RPA3	7.1120846373155e-95	0.327120594349258	0.636	0.218	2.2686127576109e-90	6	RPA3
SKA2	5.74904589272708e-90	0.414248068121504	0.74	0.329	1.83383065886209e-85	6	SKA2
RAD21	2.1582179199724e-89	0.536563953380352	0.961	0.728	6.88428352112797e-85	6	RAD21
MZT1	1.23875046994453e-88	0.366304356638608	0.693	0.269	3.95136624902907e-84	6	MZT1
CBX51	4.41964405452787e-85	0.530007632018685	0.904	0.607	1.4097780605133e-80	6	CBX5
JPT1	1.09379615066818e-84	0.555795033337532	0.86	0.466	3.48899096140135e-80	6	JPT1
CSE1L	3.47655496217025e-83	0.315016257403625	0.708	0.279	1.10895150183307e-78	6	CSE1L
MZT2B	1.72822512314725e-79	0.480475327793011	0.973	0.863	5.5126924978151e-75	6	MZT2B
HNRNPA2B1	6.27089323252458e-78	0.413280366759381	1	0.987	2.00028952331069e-73	6	HNRNPA2B1
HIST2H2AC	1.7069297724392e-76	0.463404891656654	0.491	0.168	5.44476458812655e-72	6	HIST2H2AC
RAN1	2.62215086614473e-76	0.494359177031149	0.953	0.797	8.36413683282846e-72	6	RAN
TMEM106C	3.38683300065353e-75	0.3205070474115	0.472	0.152	1.08033199054846e-70	6	TMEM106C
HIST1H1E	3.62403435768747e-72	0.463922977032319	0.563	0.222	1.15599447941515e-67	6	HIST1H1E
BUB3	2.01341229344199e-70	0.448770602307959	0.826	0.479	6.42238253362125e-66	6	BUB3
DDX39A	7.06561793179903e-70	0.312711192326318	0.71	0.306	2.25379080788526e-65	6	DDX39A
TUBB6	3.23884143138357e-68	0.491961436133012	0.865	0.597	1.03312563978273e-63	6	TUBB6
SMC3	2.2298599861239e-66	0.43871432099738	0.912	0.654	7.112807383738e-62	6	SMC3
PSIP1	1.25442999350159e-65	0.445558535275845	0.865	0.569	4.00138079327138e-61	6	PSIP1
ANP32B	3.41695011538213e-64	0.442074149731807	0.946	0.801	1.08993874780459e-59	6	ANP32B
CALM3	3.26544762011696e-62	0.411670958269283	0.926	0.65	1.04161248186491e-57	6	CALM3
HSP90AA1	1.12688501946547e-61	0.454393297428596	0.998	0.993	3.59453783509096e-57	6	HSP90AA1
CALM2	4.64523453055279e-61	0.496134402044443	0.98	0.909	1.48173691055573e-56	6	CALM2
HNRNPR	2.67082955469502e-60	0.356810164249002	0.941	0.768	8.51941211356619e-56	6	HNRNPR
CDKN2D	8.30298772302391e-58	0.320147259889805	0.565	0.233	2.64848702389017e-53	6	CDKN2D
LSM5	6.23485780219894e-57	0.331628665775543	0.776	0.446	1.98879494174542e-52	6	LSM5
DUT1	1.01664358238781e-54	0.624909724901707	0.904	0.7	3.24288969910064e-50	6	DUT
ILF2	1.4188843479292e-54	0.364049153764062	0.929	0.712	4.52595729302457e-50	6	ILF2
MCM31	8.33875804806774e-54	0.324712666158221	0.624	0.29	2.65989704217265e-49	6	MCM3
COX8A	2.99634844461087e-53	0.382152277490409	0.919	0.778	9.55775226861976e-49	6	COX8A
RHEB	6.09739280147916e-51	0.373885530019628	0.929	0.739	1.94494635581582e-46	6	RHEB
G2E3	1.96429774353802e-50	0.302692439410101	0.582	0.252	6.26571694233759e-46	6	G2E3
PTGES3	3.34297919399248e-49	0.335779248309041	0.966	0.89	1.06634350329972e-44	6	PTGES3
NASP1	1.03556496591546e-48	0.457241195410831	0.889	0.677	3.30324512827713e-44	6	NASP
HDGF	2.01893487453392e-48	0.365173490891896	0.855	0.56	6.43999846278829e-44	6	HDGF
RANBP11	1.74732928598245e-47	0.437848719879655	0.877	0.698	5.57363095642682e-43	6	RANBP1
UBB	2.54249326933843e-46	0.403343726708882	0.978	0.941	8.11004503053571e-42	6	UBB
LSM4	5.27278839663097e-45	0.315362366613458	0.808	0.529	1.68191404275735e-40	6	LSM4
KPNB1	1.81715911824718e-44	0.314918146540376	0.909	0.682	5.79637415538484e-40	6	KPNB1
CKLF	1.61640123656528e-42	0.311435635093805	0.786	0.49	5.15599666439594e-38	6	CKLF
HSPD11	7.77526330737083e-42	0.341240516479759	0.985	0.893	2.48015348978515e-37	6	HSPD1
SMC1A	9.70272070321949e-42	0.32301336652204	0.717	0.433	3.09497384991295e-37	6	SMC1A
LBR	1.24368452343265e-41	0.33932773833314	0.826	0.559	3.96710489284546e-37	6	LBR
LGALS11	1.35958575155419e-41	0.551862171477699	0.993	0.945	4.33680663030757e-37	6	LGALS1
HMGN1	5.45760906638393e-40	0.303282385877812	0.98	0.885	1.74086813999515e-35	6	HMGN1
SUPT16H	1.82426674931778e-39	0.334223780380978	0.813	0.542	5.81904607697387e-35	6	SUPT16H
SNRPB1	2.852754446645e-39	0.315689577837234	0.919	0.762	9.09971613390823e-35	6	SNRPB
TUBA1A1	3.17220317853469e-38	0.377601679634327	0.985	0.925	1.01186936988899e-33	6	TUBA1A
HNRNPM	1.96276067002924e-37	0.341313033732151	0.939	0.795	6.26081398525927e-33	6	HNRNPM
PA2G4	1.64677803948382e-35	0.303708309989689	0.889	0.651	5.25289259034547e-31	6	PA2G4
SIVA1	9.50261771910354e-33	0.330786060075525	0.791	0.58	3.03114500003965e-28	6	SIVA1
HP1BP3	1.55521346117679e-32	0.340131670281617	0.956	0.846	4.96081989846173e-28	6	HP1BP3
HNRNPAB	1.66233757764014e-32	0.305224978574213	0.848	0.632	5.30252440515652e-28	6	HNRNPAB
ACKR1	0	1.39611235141155	0.448	0.007	0	7	ACKR1
CPE	0	1.10209513910525	0.484	0.023	0	7	CPE
VCAN1	9.17020213297607e-214	1.41588488674778	0.757	0.166	2.92511107637671e-209	7	VCAN
FBLN22	1.22778940650624e-160	1.06500538069948	0.846	0.259	3.9164026488736e-156	7	FBLN2
CLDN11	2.0694028646227e-155	0.424711072350246	0.516	0.097	6.6009812575735e-151	7	CLDN11
NTS	2.61944408421798e-155	1.56316689537979	0.311	0.034	8.3555027398385e-151	7	NTS
TSHZ2	1.17145753582277e-153	0.577995654278647	0.759	0.209	3.73671524776746e-149	7	TSHZ2
NR2F21	1.38191580993744e-151	0.99438391642979	0.967	0.503	4.40803505053846e-147	7	NR2F2
APLNR2	3.92869596304299e-150	1.20665982282092	0.965	0.518	1.25317543829145e-145	7	APLNR
DUSP23	1.28066365092446e-140	0.679529527720478	0.648	0.182	4.08506091371884e-136	7	DUSP23
TGM21	4.70932153410334e-134	0.961016801836599	0.924	0.406	1.50217938294828e-129	7	TGM2
HMCN11	4.55038602298248e-131	0.535872238822988	0.684	0.182	1.45148213361095e-126	7	HMCN1
ADGRG61	7.18464089148812e-129	0.459947514967441	0.587	0.134	2.29175675156688e-124	7	ADGRG6
FBN12	1.84731834543752e-125	0.984366952963861	0.97	0.59	5.89257605827659e-121	7	FBN1
SULF1	6.14290031494383e-114	0.521026206381207	0.395	0.075	1.95946234246078e-109	7	SULF1
FSTL11	5.10690345824948e-112	0.767268139327418	0.967	0.78	1.62900006511242e-107	7	FSTL1
SLCO2A11	1.61252379333891e-111	0.776149324293118	0.651	0.199	5.14362839599244e-107	7	SLCO2A1
MMP16	9.95548642934664e-111	0.494594614896094	0.706	0.241	3.17560106123299e-106	7	MMP16
LHX6	1.20164673539802e-110	0.422803179641101	0.468	0.107	3.83301275657261e-106	7	LHX6
EPB41L3	4.36503242444669e-110	0.339303000245445	0.58	0.16	1.39235804275001e-105	7	EPB41L3
PLVAP1	3.16294862034224e-108	0.795737958311468	0.985	0.628	1.00891735091677e-103	7	PLVAP
BMP2	3.178517118759e-106	0.31343343560351	0.329	0.056	1.01388339054175e-101	7	BMP2
FLRT2	2.46762730778874e-105	0.48781556063802	0.714	0.245	7.87123758638454e-101	7	FLRT2
PALLD1	3.45344873447959e-104	0.434923349862312	0.62	0.18	1.1015810773243e-99	7	PALLD
NUAK1	2.59261048490526e-100	0.677280579507432	0.676	0.24	8.26990892475078e-96	7	NUAK1
CD74	8.98363957215331e-100	0.522190206663525	0.441	0.104	2.86560135072546e-95	7	CD74
ENTPD11	3.28649823560929e-97	0.63325288611268	0.853	0.434	1.04832720719465e-92	7	ENTPD1
AKR1C11	3.80735320381343e-91	0.371124442831529	0.397	0.089	1.21446952495241e-86	7	AKR1C1
RASSF9	4.31076072935371e-91	0.376293255183994	0.529	0.158	1.37504645744925e-86	7	RASSF9
IL1R11	5.42427105328201e-86	0.504689664414618	0.656	0.246	1.73023398057589e-81	7	IL1R1
PTGIS1	2.04528205705224e-83	0.609089698466336	0.681	0.276	6.52404070558525e-79	7	PTGIS
POSTN1	3.51920110687526e-79	0.454292457753347	0.706	0.258	1.12255476907107e-74	7	POSTN
PLAT1	8.81737923028151e-79	0.355470851339214	0.486	0.142	2.8125676268752e-74	7	PLAT
HMGN31	1.07687632317561e-78	0.611947513999779	0.934	0.689	3.43502009566557e-74	7	HMGN3
TSPAN71	1.86428041534016e-77	0.411013631199567	0.762	0.343	5.94668166885204e-73	7	TSPAN7
RHOU	5.12260947424625e-73	0.320747939310887	0.489	0.154	1.63400997009507e-68	7	RHOU
MICAL21	9.51129181990223e-73	0.364975013860228	0.603	0.233	3.03391186471241e-68	7	MICAL2
PON2	1.2014707120101e-67	0.486790031735821	0.919	0.652	3.83245127716982e-63	7	PON2
LTC4S1	7.49230259897644e-67	0.414521346335554	0.539	0.183	2.38989468302151e-62	7	LTC4S
PGM5	3.4628988652979e-65	0.487816743352787	0.828	0.467	1.10459548005272e-60	7	PGM5
ARL4A	4.66612399694477e-65	0.595260222690931	0.696	0.329	1.48840023254544e-60	7	ARL4A
RPS61	5.70006319421034e-65	0.514228146231232	1	0.982	1.81820615768922e-60	7	RPS6
COTL1	1.03645062699502e-64	0.353426232298232	0.729	0.32	3.30607020998871e-60	7	COTL1
FOXC11	1.76168784199261e-64	0.542934533818998	0.716	0.326	5.61943187838802e-60	7	FOXC1
ELN1	3.73058510702456e-62	1.14309193505469	0.678	0.324	1.1899820374387e-57	7	ELN
PTGDS1	1.55659144073423e-61	0.590527328691586	0.481	0.167	4.96521537765403e-57	7	PTGDS
NET1	2.65949492807137e-60	0.345581082116204	0.565	0.225	8.48325692156204e-56	7	NET1
FOXP11	4.34813214252807e-59	0.460813443414023	0.957	0.745	1.3869671908236e-54	7	FOXP1
CALCRL1	7.09593085385129e-59	0.478438124653461	0.99	0.803	2.26346002376148e-54	7	CALCRL
RAB11FIP1	2.23198156356216e-58	0.31598804653958	0.322	0.088	7.11957479145059e-54	7	RAB11FIP1
SNCG1	2.56702224516887e-57	0.360821576602311	0.686	0.325	8.18828755763967e-53	7	SNCG
ACTN11	1.15456260606004e-56	0.474527775077179	0.896	0.584	3.68282380081031e-52	7	ACTN1
ITPR11	1.54880338800899e-55	0.323132363866089	0.843	0.468	4.94037304707109e-51	7	ITPR1
MMRN11	3.5595277292537e-55	0.590650319251759	0.572	0.247	1.13541815507735e-50	7	MMRN1
RAMP31	1.08596561308297e-53	0.421622903625541	0.825	0.433	3.46401311261204e-49	7	RAMP3
LTBP11	1.34213178523601e-51	0.555722766377327	0.727	0.411	4.28113196854584e-47	7	LTBP1
ANXA4	1.26471872750842e-50	0.335597959050458	0.595	0.267	4.03419979700637e-46	7	ANXA4
ADIRF1	1.43689190230753e-50	0.354758389951083	0.392	0.127	4.58339778998055e-46	7	ADIRF
RPL13A1	2.17711875246407e-50	0.305542364385442	1	0.99	6.94457339660988e-46	7	RPL13A
EDN11	6.95307494004146e-50	0.863454985019118	0.744	0.446	2.21789184437442e-45	7	EDN1
CTNNAL11	9.23076877734431e-50	0.49899463728328	0.833	0.559	2.94443062459729e-45	7	CTNNAL1
IFI272	3.40813164645441e-49	0.317229657124719	0.519	0.198	1.08712583258603e-44	7	IFI27
FN11	8.07633844780743e-49	0.423956206351254	0.987	0.746	2.57619043808161e-44	7	FN1
CLU1	1.02250592810893e-47	0.761843510627145	0.547	0.229	3.26158940948188e-43	7	CLU
COL3A11	2.06002165591819e-47	0.52947773882874	0.618	0.285	6.57105707804783e-43	7	COL3A1
RPLP01	9.4505353524574e-44	0.302336142108459	0.997	0.976	3.01453176672686e-39	7	RPLP0
SEMA3A	9.50360380661497e-44	0.387287525918356	0.347	0.12	3.03145954223404e-39	7	SEMA3A
CD551	1.9387178141283e-43	0.77714509036635	0.656	0.354	6.18412208350645e-39	7	CD55
IER31	2.39191433544424e-42	0.858127344590597	0.458	0.202	7.62972834720005e-38	7	IER3
PLSCR41	7.75363336203158e-42	0.314532085302069	0.592	0.285	2.47325396982083e-37	7	PLSCR4
PROCR1	2.36558670487526e-41	0.574714343288947	0.658	0.359	7.54574847121112e-37	7	PROCR
CHSY11	2.92839759553417e-41	0.317158589692371	0.628	0.314	9.3410026502349e-37	7	CHSY1
CYP1B11	1.24976880699e-40	0.387732739832164	0.463	0.189	3.98651254053671e-36	7	CYP1B1
RNASE1	5.1415436971927e-40	0.431310964081875	0.982	0.91	1.64004960853053e-35	7	RNASE1
ZNF521	3.40029341899127e-39	0.312860633723563	0.572	0.294	1.08462559478984e-34	7	ZNF521
PREX21	3.51350014364196e-39	0.380680836478321	0.739	0.455	1.12073627581891e-34	7	PREX2
GUK1	4.01659979513893e-39	0.34189256510452	0.99	0.908	1.28121500265342e-34	7	GUK1
MEIS21	5.41819848631691e-39	0.316751241640215	0.441	0.178	1.72829695316537e-34	7	MEIS2
SLC38A2	6.9948949947468e-39	0.446072114135553	0.863	0.642	2.23123160542433e-34	7	SLC38A2
CEBPD1	8.60953889153822e-39	0.390398277027369	0.595	0.297	2.74627071562286e-34	7	CEBPD
FLNB	9.99721839618069e-39	0.414085840378009	0.863	0.647	3.18891272401372e-34	7	FLNB
SAT12	4.03260210335512e-38	0.526048686695769	0.749	0.446	1.28631941892821e-33	7	SAT1
ACKR31	4.91408029173215e-37	0.718195736570451	0.519	0.271	1.56749333145672e-32	7	ACKR3
FOS1	3.30410706169995e-35	0.775674620145854	0.625	0.398	1.05394407054105e-30	7	FOS
NFATC1	1.05346851676579e-33	0.45346759338901	0.527	0.272	3.36035387477952e-29	7	NFATC1
MEOX21	4.13624120764708e-32	0.414136294849974	0.653	0.429	1.31937822041527e-27	7	MEOX2
HYAL21	6.68939167931202e-32	0.392028351115816	0.919	0.772	2.13378215786695e-27	7	HYAL2
TRIB2	7.93310348109129e-32	0.317562370170028	0.727	0.466	2.5305013483985e-27	7	TRIB2
CD59	1.1024608095596e-31	0.32671016056306	0.985	0.849	3.5166294903332e-27	7	CD59
PRCP1	1.39536851548626e-30	0.319239914739881	0.995	0.849	4.45094649069806e-26	7	PRCP
EGR11	1.47689732941879e-30	0.415993796058857	0.461	0.222	4.71100710138005e-26	7	EGR1
ST8SIA62	5.78214234305795e-30	0.321392601754739	0.765	0.503	1.84438776458862e-25	7	ST8SIA6
FNDC3B1	2.63802953544663e-29	0.339360713208287	0.762	0.528	8.41478661216765e-25	7	FNDC3B
BMX1	3.13790476420722e-27	0.515506779676818	0.377	0.184	1.00092886168682e-22	7	BMX
STC1	5.55572323099141e-27	0.489949139154269	0.354	0.163	1.77216459622164e-22	7	STC1
NRN1	2.55806739831891e-26	0.420787045424759	0.61	0.411	8.15972338715767e-22	7	NRN1
LIFR	2.18591755781085e-25	0.361264175894289	0.78	0.558	6.97263982590506e-21	7	LIFR
MDK1	2.88464736095514e-25	0.309464273079546	0.977	0.868	9.2014481519747e-21	7	MDK
FILIP1L	3.19803608252323e-24	0.482844549301534	0.79	0.623	1.02010954960326e-19	7	FILIP1L
VWF	4.1145248702302e-24	0.575089306053069	0.871	0.896	1.31245114310603e-19	7	VWF
CCDC801	3.8811564597808e-23	0.404846062952633	0.329	0.148	1.23801128754088e-18	7	CCDC80
NFIA1	6.40600005692518e-23	0.31816708555745	0.787	0.574	2.04338589815799e-18	7	NFIA
DKK31	5.60474716142621e-22	0.352151913682428	0.337	0.166	1.78780224955173e-17	7	DKK3
ID21	8.1323388758384e-21	0.321709928543439	0.914	0.767	2.59405345461493e-16	7	ID2
TXNIP	1.05491552075062e-17	0.452254660996143	0.967	0.88	3.36496952809032e-13	7	TXNIP
EEF1G1	5.15855767700362e-16	0.347958741976019	0.633	0.472	1.64547672781061e-11	7	EEF1G
KCNJ21	5.70087415887276e-16	0.339809687217328	0.306	0.165	1.81846483919723e-11	7	KCNJ2
RPL171	2.12343713358324e-15	0.321334127741963	0.891	0.759	6.77333976870382e-11	7	RPL17
COL1A21	1.83215728455219e-12	0.559266738274939	0.438	0.302	5.84421530626458e-08	7	COL1A2
WWTR11	2.25967831562535e-12	0.473767222441301	0.787	0.667	7.20792189118175e-08	7	WWTR1
DDIT42	8.04030415761862e-12	0.346846728018979	0.835	0.707	2.56469622019719e-07	7	DDIT4
AKR1B11	7.66717989210937e-11	0.451432754807147	0.382	0.266	2.44567704198505e-06	7	AKR1B1
CFH1	1.46800912106934e-09	0.46792354140735	0.539	0.413	4.68265549438699e-05	7	CFH
CGNL11	1.16668423706129e-08	0.536654972884846	0.311	0.218	0.00037214893793781	7	CGNL1
NTRK2	0	1.10802286704463	0.725	0.019	0	8	NTRK2
TSPAN8	0	0.817278734743538	0.618	0.011	0	8	TSPAN8
SERPINF1	0	0.784762839948257	0.43	0.009	0	8	SERPINF1
S100B	0	0.741028303989991	0.377	0.007	0	8	S100B
PDGFRA	0	0.730976592355949	0.575	0.007	0	8	PDGFRA
COL26A1	0	0.447864310832708	0.44	0.01	0	8	COL26A1
TIAM1	0	0.330455745408058	0.541	0.029	0	8	TIAM1
MFAP4	3.15082973763512e-307	0.919853121526416	0.42	0.016	1.00505166971085e-302	8	MFAP4
HAND2-AS11	6.9059694436132e-303	0.826453772241303	0.85	0.09	2.20286613312374e-298	8	HAND2-AS1
PROX1	5.90218383609733e-282	0.772274038584741	0.643	0.049	1.88267860003833e-277	8	PROX1
EDIL3	5.44789974658948e-278	0.60314608998969	0.7	0.061	1.73777106116711e-273	8	EDIL3
PTPRD	2.53669730287489e-274	0.346734777183621	0.386	0.016	8.09155705671031e-270	8	PTPRD
BAMBI	1.26868382117131e-236	1.19411707234954	0.623	0.057	4.04684765277225e-232	8	BAMBI
LINC01896	1.06264930311112e-224	0.493046945094324	0.638	0.063	3.38963874706386e-220	8	LINC01896
HAND21	6.22341613968936e-215	0.851254756734645	0.807	0.114	1.98514528023811e-210	8	HAND2
CDO1	8.03289330434844e-208	0.324183730139947	0.386	0.022	2.56233230622106e-203	8	CDO1
APCDD11	9.148051872951e-208	1.13642422407528	0.855	0.129	2.91804558643391e-203	8	APCDD1
BIK	8.22946418995832e-206	0.467168305891445	0.425	0.028	2.6250344873129e-201	8	BIK
CTSV	4.53142134490547e-197	0.646649786681069	0.391	0.025	1.44543278059795e-192	8	CTSV
RAB11FIP11	2.94544124251303e-196	0.524152729345703	0.696	0.084	9.39536847536806e-192	8	RAB11FIP1
HAPLN11	9.08370171089628e-196	1.3158298537438	0.72	0.095	2.89751917174169e-191	8	HAPLN1
GATA41	4.32811772227727e-191	0.640208598313958	0.841	0.128	1.380582991052e-186	8	GATA4
COLEC111	6.95313928444847e-190	1.20829874598433	0.821	0.131	2.21791236895337e-185	8	COLEC11
SELL	3.18629127848119e-186	1.21881824370739	0.362	0.023	1.01636319200993e-181	8	SELL
OLFML2A	2.24221389947425e-183	0.809814767097571	0.812	0.128	7.15221389654297e-179	8	OLFML2A
CNR1	1.45781345958001e-180	0.392750292905895	0.367	0.024	4.6501333733683e-176	8	CNR1
LTC4S2	2.69073796197377e-180	1.10602092718817	0.937	0.181	8.58291595110394e-176	8	LTC4S
DKK32	1.14646668391595e-179	0.877541872776072	0.899	0.157	3.65699942835508e-175	8	DKK3
NCKAP5	5.11132944551334e-179	0.547613786713317	0.628	0.076	1.63041186652985e-174	8	NCKAP5
AKR1C12	1.94487027130896e-175	0.635201456255518	0.681	0.089	6.20374719142131e-171	8	AKR1C1
HS3ST11	3.69727710557667e-174	0.850654161606963	0.744	0.109	1.17935745113685e-169	8	HS3ST1
CDH111	3.89057643437863e-173	0.745658151763848	0.957	0.15	1.24101607103809e-168	8	CDH11
C71	4.63879620828603e-170	1.32492836606413	0.763	0.119	1.47968321451908e-165	8	C7
WNT2	8.71863950790345e-168	0.497038975249616	0.498	0.05	2.78107163023104e-163	8	WNT2
CYTL1	8.13657996246658e-166	0.938091111910674	0.411	0.034	2.59540627642759e-161	8	CYTL1
IRS2	2.36419206515686e-165	0.369162635038388	0.522	0.056	7.54129984943734e-161	8	IRS2
SRPX1	3.1760996451813e-165	0.754749049548247	0.758	0.123	1.01311226481993e-160	8	SRPX
GATA61	4.35555892850944e-165	0.601491614241966	0.908	0.18	1.38933618701594e-160	8	GATA6
AKR1B12	1.89126226669384e-161	1.55616682419994	0.932	0.257	6.03274837830001e-157	8	AKR1B1
POSTN2	2.84194520379128e-160	1.91096957194298	0.995	0.26	9.06523681105343e-156	8	POSTN
SALL31	1.83157976630126e-159	0.474151371047742	0.633	0.086	5.84237313854777e-155	8	SALL3
AKR1C31	9.64601891034308e-159	0.439572360746517	0.71	0.106	3.07688711202124e-154	8	AKR1C3
IER32	1.69733181355729e-156	1.70190780031453	0.879	0.199	5.41414901888504e-152	8	IER3
PDLIM31	2.91543575404214e-152	0.801628651191001	0.812	0.146	9.29965696824363e-148	8	PDLIM3
TNFRSF21	4.36521054111468e-152	0.378024531460511	0.527	0.062	1.39241485840476e-147	8	TNFRSF21
TMEM1081	8.8466581644911e-152	0.422661462515587	0.671	0.097	2.82190702130937e-147	8	TMEM108
CCDC802	3.63068861918694e-150	1.08595237447957	0.778	0.143	1.15811705574825e-145	8	CCDC80
BMPER1	1.74711430144369e-144	0.464044172589532	0.671	0.101	5.57294519874509e-140	8	BMPER
COLEC121	1.38202489072784e-143	0.961256817734071	0.903	0.204	4.40838299644367e-139	8	COLEC12
CGNL12	7.07794543796573e-142	1.08110026234221	0.928	0.207	2.25772303580231e-137	8	CGNL1
TPBG	3.26741337402374e-141	0.559305919625789	0.551	0.075	1.04223951804609e-136	8	TPBG
MRC21	4.64116050921173e-138	0.417623007209026	0.749	0.128	1.48043737922836e-133	8	MRC2
MEIS22	1.81443302171363e-137	1.09524268846577	0.821	0.175	5.78767845266214e-133	8	MEIS2
HAS21	3.77759492746429e-137	0.738988899750829	0.551	0.076	1.20497722996256e-132	8	HAS2
BMP4	8.70368379344211e-129	1.71782811579885	0.681	0.138	2.77630105643216e-124	8	BMP4
CPXM11	2.76877411129361e-121	0.479767351637838	0.816	0.186	8.83183566020436e-117	8	CPXM1
KANK11	1.493987351552e-120	0.503076638362065	0.787	0.167	4.76552085398056e-116	8	KANK1
COL3A12	5.28455363138692e-120	1.06369543126928	1	0.283	1.6856669173398e-115	8	COL3A1
VCAN2	6.57796994225714e-120	1.3515922207301	0.768	0.177	2.09824085218118e-115	8	VCAN
RHOU1	1.15806412564836e-118	0.660824790147809	0.729	0.155	3.69399294799314e-114	8	RHOU
COL23A11	4.23249667705396e-118	0.399149063891468	0.652	0.115	1.35008179004667e-113	8	COL23A1
TM7SF2	4.66371285840442e-117	0.429351836158838	0.362	0.036	1.48763112757384e-112	8	TM7SF2
CTSK1	2.0082947560788e-113	0.468720342801065	0.56	0.095	6.40605861294015e-109	8	CTSK
PRKCB	4.88540829101641e-110	0.306705258950828	0.44	0.058	1.55834753666842e-105	8	PRKCB
MGP1	6.22934693257197e-110	1.14180089182859	0.855	0.196	1.98703708455181e-105	8	MGP
EMILIN11	7.45364497663784e-109	0.580760249919531	0.816	0.184	2.37756367464794e-104	8	EMILIN1
NSG11	1.5332689498821e-107	0.830001640433033	0.71	0.15	4.89082129633393e-103	8	NSG1
ASPN1	6.78448992361644e-105	1.01544737659595	0.527	0.089	2.16411659583517e-100	8	ASPN
FOXC2	2.55298979426042e-102	0.595428004526768	0.348	0.04	8.14352684573188e-98	8	FOXC2
SAT13	1.21480797919627e-100	1.52662086972344	0.986	0.447	3.87499449204028e-96	8	SAT1
COL14A11	6.51095758745508e-100	0.527946994301568	0.498	0.079	2.07686525124642e-95	8	COL14A1
SLC6A41	2.95977396328138e-99	0.973008499934947	0.44	0.066	9.44108698807494e-95	8	SLC6A4
THSD4	4.96430947837699e-99	0.653968954570614	0.324	0.035	1.58351543741269e-94	8	THSD4
MEST1	6.65321577469957e-98	0.508545394918399	0.768	0.173	2.12224276781367e-93	8	MEST
SCD	1.88819767404831e-97	0.383716532255539	0.614	0.122	6.02297294067929e-93	8	SCD
MATN21	2.01820424408153e-96	0.374800044025053	0.57	0.108	6.43766789777126e-92	8	MATN2
TMED31	3.03537397338513e-96	0.374452208975913	0.783	0.198	9.68223590030388e-92	8	TMED3
AL590226.11	3.22707542065219e-95	0.631224125589209	0.556	0.108	1.02937251767964e-90	8	AL590226.1
LHFPL61	4.79107452148325e-95	0.662810330862153	0.879	0.284	1.52825695086273e-90	8	LHFPL6
ALDH21	8.05002380015753e-95	0.902821603757479	0.976	0.418	2.56779659177425e-90	8	ALDH2
LEPR1	6.97270791201278e-94	0.747604074303442	0.947	0.311	2.22415436977384e-89	8	LEPR
CD24	6.42261344320715e-92	0.786257499259979	0.522	0.099	2.04868523611422e-87	8	CD24
CLDN111	8.06646178833421e-92	0.38638475392231	0.551	0.104	2.57303998124284e-87	8	CLDN11
TSPO2	2.04552853843506e-91	0.850420236015684	0.99	0.512	6.52482693190015e-87	8	TSPO
FBN2	1.17740076869582e-89	0.388621455987383	0.478	0.084	3.75567297198592e-85	8	FBN2
LTBP42	4.18911321160912e-89	0.610968557136627	0.855	0.238	1.33624333223908e-84	8	LTBP4
TBC1D4	6.89159297792835e-89	0.47766520029395	0.729	0.195	2.19828032809958e-84	8	TBC1D4
TIPARP	1.18354580641801e-87	0.397351277235584	0.58	0.123	3.77527441331218e-83	8	TIPARP
MIR99AHG1	1.70977398677975e-85	0.477989497403032	0.744	0.196	5.45383706303005e-81	8	MIR99AHG
S100A4	2.30784691115552e-85	0.581764472529735	0.449	0.077	7.36157007720387e-81	8	S100A4
CTSC1	1.85450240131856e-84	0.417384087170887	0.522	0.102	5.91549175972594e-80	8	CTSC
PTGS2	1.44099560134699e-82	0.433441865424243	0.353	0.049	4.59648776917662e-78	8	PTGS2
HAPLN3	6.68686130275113e-82	0.40139982496508	0.459	0.082	2.13297501835155e-77	8	HAPLN3
MFAP2	1.65059239794956e-78	0.960757554138907	0.778	0.251	5.2650596309795e-74	8	MFAP2
NEXN1	9.16612217388331e-78	0.31771382286942	0.488	0.093	2.9238096510253e-73	8	NEXN
FEZ1	1.15650024610603e-75	0.416815529892713	0.725	0.207	3.68900448502901e-71	8	FEZ1
COL1A11	1.6167402541063e-75	1.71881286059066	0.401	0.07	5.15707806254828e-71	8	COL1A1
SNHG81	4.12403387191164e-75	0.54623224121738	0.937	0.397	1.31548432446237e-70	8	SNHG8
NRGN1	4.27669498605416e-75	0.434110590017336	0.638	0.167	1.36418016665156e-70	8	NRGN
PKHD1L11	1.17373008524011e-74	0.377530841355051	0.444	0.083	3.74396422589889e-70	8	PKHD1L1
RPL121	5.42396437086396e-73	0.705881936618086	0.99	0.958	1.73013615501819e-68	8	RPL12
EEF1G2	5.41040125801797e-72	0.899929308724981	0.928	0.469	1.72580979328257e-67	8	EEF1G
PLCD1	4.66316887706291e-71	0.301896239305294	0.478	0.099	1.48745760840553e-66	8	PLCD1
CST31	8.48707896167571e-71	0.677022520612581	0.966	0.515	2.70720844719532e-66	8	CST3
AIG1	8.9633006241109e-71	0.339832864941126	0.729	0.207	2.85911363307889e-66	8	AIG1
PROCR2	5.32690741447167e-70	1.12225181188394	0.899	0.36	1.69917692706817e-65	8	PROCR
AKR1C2	7.98926047583733e-70	0.344911866794498	0.309	0.044	2.54841430658259e-65	8	AKR1C2
TMEM98	2.32804868816364e-69	0.339431986195465	0.662	0.18	7.42600970550438e-65	8	TMEM98
SLC8A1	7.04172279697795e-69	0.300867763516638	0.444	0.09	2.24616873778002e-64	8	SLC8A1
RPLP02	8.05494592677622e-69	0.613848094003863	0.995	0.976	2.56936665172308e-64	8	RPLP0
SELENOM	1.14524485560407e-67	0.340207369420221	0.749	0.219	3.65310204040587e-63	8	SELENOM
TIMP11	2.80886191516202e-67	0.850523242907887	1	0.773	8.9597077369838e-63	8	TIMP1
MDK2	3.09583767157061e-67	1.16910228316933	1	0.87	9.87510300477593e-63	8	MDK
C2orf881	6.78980167807975e-67	0.377586300124818	0.517	0.117	2.16581093927388e-62	8	C2orf88
TMEM35B	8.92723562133905e-67	0.349106085968362	0.807	0.272	2.84760961849473e-62	8	TMEM35B
COPRS	2.84711768437797e-66	0.569572268183956	0.87	0.365	9.08173598962886e-62	8	COPRS
BMP6	1.04684110789657e-65	0.38756864388804	0.362	0.063	3.33921376596849e-61	8	BMP6
SERPINB11	7.51939515731701e-65	0.969489759401802	0.715	0.227	2.39853666728098e-60	8	SERPINB1
RPL6	2.53439562204263e-64	0.610174107932862	0.995	0.981	8.08421515519159e-60	8	RPL6
RPL172	3.44652666860394e-64	0.939037865576371	0.976	0.76	1.09937307675129e-59	8	RPL17
CEMIP21	4.29399660252993e-63	0.716806045781865	0.783	0.301	1.369699036275e-58	8	CEMIP2
FKBP101	6.16165753957025e-63	0.392767862235152	0.932	0.354	1.96544552197212e-58	8	FKBP10
RPS121	8.48023873825481e-63	0.606429740217519	0.995	0.981	2.70502655272852e-58	8	RPS12
ARL6IP51	1.59012636387715e-62	0.480368366984522	0.918	0.407	5.07218507549534e-58	8	ARL6IP5
PDK4	5.15859720423365e-62	0.76609392224847	0.618	0.182	1.64548933620645e-57	8	PDK4
RHOBTB3	3.62152687030978e-61	0.467947430279141	0.725	0.245	1.15519464109141e-56	8	RHOBTB3
BASP1	5.31787348181259e-60	0.46789022390777	0.386	0.078	1.69629528322858e-55	8	BASP1
H2AFJ1	1.21954854005758e-59	0.587872814940304	0.899	0.439	3.89011593307566e-55	8	H2AFJ
S100A62	3.79083732881508e-59	0.925115241222603	0.957	0.515	1.20920129114544e-54	8	S100A6
RPL151	1.14682670982162e-57	0.532843924062008	1	0.989	3.65814783898902e-53	8	RPL15
RPS4X1	1.57639445819464e-57	0.608295091396465	0.995	0.968	5.02838304274926e-53	8	RPS4X
PMP22	4.29933211235024e-57	0.423621051305966	0.845	0.328	1.37140095719748e-52	8	PMP22
MICAL22	1.18421866373507e-56	0.33319693967368	0.725	0.237	3.77742069358214e-52	8	MICAL2
TRAPPC51	5.39488955583511e-56	0.465547875577413	0.908	0.418	1.72086187052028e-51	8	TRAPPC5
RPS91	8.42413775351193e-56	0.471995656678725	0.995	0.989	2.68713146061524e-51	8	RPS9
EEF1B21	1.04156199413172e-55	0.5703176065766	0.99	0.854	3.32237444888134e-51	8	EEF1B2
TXNDC51	1.49785531809498e-55	0.765145783834161	0.812	0.32	4.77785889365938e-51	8	TXNDC5
ADIRF2	2.87376342556896e-55	0.440655008890799	0.512	0.129	9.16673057487986e-51	8	ADIRF
CPXM21	6.82652439591878e-55	0.379016198228573	0.541	0.147	2.17752475181017e-50	8	CPXM2
RPS62	7.31159760088146e-55	0.536867139570394	0.995	0.983	2.33225340272917e-50	8	RPS6
RPS21	8.09421256428917e-55	0.530815391716844	0.995	0.996	2.58189192375696e-50	8	RPS2
FOS2	1.1162771568794e-54	1.31901377208825	0.836	0.398	3.56070087501389e-50	8	FOS
SERPINB91	1.99607876748538e-54	0.31878887020561	0.72	0.233	6.36709205252485e-50	8	SERPINB9
CRYAB1	2.00062542668897e-54	0.382363556015679	0.517	0.143	6.38159498605248e-50	8	CRYAB
ITGA91	2.0826317273595e-54	0.478195239453603	0.778	0.318	6.64317868393134e-50	8	ITGA9
ACVR1	2.23912105073719e-54	0.301376739816411	0.705	0.232	7.1423483276415e-50	8	ACVR1
NET11	2.59082738790065e-54	0.402675522780837	0.676	0.229	8.2642212019255e-50	8	NET1
MMP2	3.42411589553073e-54	0.545060122815135	0.966	0.479	1.09222448835639e-49	8	MMP2
BTG21	6.62234370779593e-54	0.638134273359018	0.836	0.373	2.11239519591275e-49	8	BTG2
CTSB1	7.78516527243749e-54	0.850590096272158	0.937	0.617	2.48331201860211e-49	8	CTSB
NFATC11	9.47824430427558e-54	0.466250051230082	0.744	0.272	3.02337036817782e-49	8	NFATC1
ATP1B11	1.23967060757663e-53	0.379389646748164	0.618	0.18	3.95430130404794e-49	8	ATP1B1
CD200	2.19183811743664e-53	0.304008511529316	0.454	0.11	6.99152522699939e-49	8	CD200
RPL281	3.32317877605339e-53	0.456013890508049	1	0.997	1.06002756598551e-48	8	RPL28
SSTR21	3.39363692842021e-53	0.398599109507137	0.357	0.07	1.08250230742748e-48	8	SSTR2
RPS81	2.31334508209332e-52	0.518343815223749	0.995	0.993	7.37910814286127e-48	8	RPS8
PLAC91	2.31573662858116e-52	0.436476708594325	0.787	0.258	7.38673669784819e-48	8	PLAC9
ACTN12	6.30679537489081e-52	0.685211863717557	0.957	0.589	2.01174158868267e-47	8	ACTN1
TOMM61	9.86343654165282e-52	0.387048010724591	0.879	0.375	3.14623898805642e-47	8	TOMM6
RPL10A1	1.81197205522129e-51	0.55416215202639	0.995	0.957	5.77982846174487e-47	8	RPL10A
MRPS24	4.24679834738866e-51	0.333257256002179	0.807	0.332	1.35464373685003e-46	8	MRPS24
RPL411	4.85584939089653e-51	0.497367942748919	0.995	0.995	1.54891883870818e-46	8	RPL41
VIM1	9.89359787561405e-51	0.846087738623279	1	0.997	3.15585985036337e-46	8	VIM
RPL36A1	1.27670907759229e-50	0.604915158265051	0.986	0.901	4.0724466157039e-46	8	RPL36A
RPL7A1	3.16407500584981e-50	0.478993951126621	1	0.993	1.00927664536597e-45	8	RPL7A
RPS101	7.48955479557304e-50	0.556315770754082	0.986	0.926	2.38901818869189e-45	8	RPS10
RPLP11	1.47094694694318e-49	0.477102145720956	1	0.995	4.69202657135936e-45	8	RPLP1
RPL5	2.42455867844548e-49	0.511861032043429	0.995	0.98	7.73385727250539e-45	8	RPL5
LIMCH11	9.30886709202014e-49	0.598054528441113	0.952	0.594	2.96934242501258e-44	8	LIMCH1
FOXC12	1.32292431709191e-48	0.524687400445859	0.792	0.332	4.21986398665976e-44	8	FOXC1
CLU2	1.95118434010465e-48	0.684807900497099	0.647	0.232	6.22388780806582e-44	8	CLU
RPL191	6.10110709856952e-48	0.460789955402193	0.995	0.987	1.9461311423017e-43	8	RPL19
FTH11	3.60116018059789e-47	0.573087709486193	0.995	0.961	1.14869807440712e-42	8	FTH1
ABCA81	3.76074312539142e-47	0.360740521311542	0.435	0.11	1.19960184213735e-42	8	ABCA8
RPL18A1	6.34729000247036e-47	0.476001484327536	0.995	0.987	2.024658564988e-42	8	RPL18A
CLEC11A1	9.2832081684163e-47	0.33522244533163	0.671	0.228	2.96115774156143e-42	8	CLEC11A
DKK21	1.11416118236753e-46	0.774565555259436	0.488	0.14	3.55395133951596e-42	8	DKK2
COL1A22	2.01009564138364e-46	1.06225177194485	0.773	0.298	6.41180307688553e-42	8	COL1A2
ZFAS1	2.89109688882289e-46	0.505550139346718	0.981	0.761	9.22202085596725e-42	8	ZFAS1
RPL3	3.69208515552068e-46	0.430635682481438	0.995	0.995	1.17770132290799e-41	8	RPL3
C4orf481	4.31982364208848e-46	0.400587553182446	0.932	0.442	1.37793734535338e-41	8	C4orf48
ARL4A1	6.22812127627023e-46	0.472963458143667	0.773	0.334	1.98664612470468e-41	8	ARL4A
WLS1	6.80605599420856e-46	0.365584828209388	0.865	0.386	2.17099574103265e-41	8	WLS
NME22	7.27557708679621e-46	0.621025581626993	0.937	0.462	2.32076357914626e-41	8	NME2
LIMD2	7.78670168584044e-46	0.304164830047452	0.763	0.302	2.48380210374938e-41	8	LIMD2
SNRPN	3.49612285310038e-45	0.396847794181059	0.903	0.476	1.11519326768196e-40	8	SNRPN
SP6	3.54003603265697e-45	0.429553002760457	0.362	0.085	1.12920069369692e-40	8	SP6
CEBPD2	5.19562134413419e-45	0.701031768661396	0.725	0.3	1.65729929635192e-40	8	CEBPD
CCDC31	7.48718098861715e-45	0.346626503473661	0.43	0.109	2.3882609917491e-40	8	CCDC3
RPSA1	1.18943193871827e-44	0.454884172681584	0.995	0.977	3.79404999812353e-40	8	RPSA
BGN1	1.60863653517513e-44	0.73276082271634	0.609	0.212	5.13122881990163e-40	8	BGN
TOMM51	2.10118624802288e-44	0.488827388688732	0.874	0.433	6.70236389394338e-40	8	TOMM5
RPL29	2.51604341831393e-44	0.451724066266839	0.995	0.985	8.02567529573777e-40	8	RPL29
EGR12	4.29787678573551e-44	0.713082567192496	0.618	0.223	1.37093673711391e-39	8	EGR1
RPS171	6.13054768220954e-44	0.56959317960359	0.957	0.679	1.9555220996712e-39	8	RPS17
RPS231	7.59188695314181e-44	0.454678769153114	1	0.988	2.42166010031318e-39	8	RPS23
ATP6V0C1	1.92382790517128e-43	0.399275874307412	0.884	0.417	6.13662625191535e-39	8	ATP6V0C
OCIAD21	2.49920880333072e-43	0.328501722384906	0.691	0.268	7.97197624086433e-39	8	OCIAD2
RPL13A2	3.81582808826186e-43	0.436391862486062	1	0.99	1.21717284359377e-38	8	RPL13A
RPS181	4.27794804514659e-43	0.480082497906469	0.995	0.995	1.36457986744086e-38	8	RPS18
RPL23A1	9.24274106534829e-43	0.453273123702281	0.99	0.969	2.9482495450248e-38	8	RPL23A
PLAT2	1.65213078812873e-42	0.807803274996066	0.473	0.148	5.26996678797302e-38	8	PLAT
TMEM178A	3.39272412533972e-42	0.302991095896808	0.44	0.124	1.08221114150086e-37	8	TMEM178A
SEMA3A1	4.39616785807772e-42	0.328915246742748	0.44	0.122	1.40228962336963e-37	8	SEMA3A
STAT1	1.02464822360343e-41	0.354781693001744	0.57	0.199	3.26842290365021e-37	8	STAT1
RASSF81	3.13011164228162e-41	0.501350646309387	0.802	0.377	9.9844301165499e-37	8	RASSF8
RPL22L1	4.44293316010641e-41	0.451901800120201	0.879	0.489	1.41720681941074e-36	8	RPL22L1
NME3	1.01130992415716e-40	0.375328308180352	0.894	0.443	3.2258763960765e-36	8	NME3
RPL37A1	1.33152389003131e-40	0.385328701815615	1	0.989	4.24729490442188e-36	8	RPL37A
NFIA2	1.56116713026347e-40	0.534504323699309	0.942	0.575	4.97981091211441e-36	8	NFIA
NPM1	2.17541160336796e-40	0.445269864251619	0.99	0.931	6.9391279324231e-36	8	NPM1
RPS261	3.10190895941555e-40	0.486665278949225	0.986	0.933	9.89446919874373e-36	8	RPS26
PEBP1	6.38821449308266e-40	0.385524154711005	0.947	0.574	2.03771265900351e-35	8	PEBP1
GABARAP1	7.62664026656734e-40	0.50004482553182	0.942	0.55	2.43274571222965e-35	8	GABARAP
EIF4EBP11	8.93084385618925e-40	0.307362319841728	0.744	0.305	2.84876057324725e-35	8	EIF4EBP1
PLIN2	2.14866546069639e-39	0.371039691707772	0.754	0.337	6.85381308652936e-35	8	PLIN2
RPL131	4.65338765304593e-39	0.384306422681976	1	0.999	1.48433759356859e-34	8	RPL13
PDLIM12	4.81134447546659e-39	0.636132931494419	0.942	0.644	1.53472266078433e-34	8	PDLIM1
CIRBP	7.53115512362998e-39	0.466311241523213	0.976	0.758	2.40228786133549e-34	8	CIRBP
RPS16	9.30758528237834e-39	0.371882144400243	0.995	0.98	2.96893355337304e-34	8	RPS16
RPL211	4.25024296975119e-38	0.430039039751285	0.99	0.971	1.35574250249124e-33	8	RPL21
NCOA71	1.38878882749462e-37	0.456917748324062	0.633	0.238	4.42995860194233e-33	8	NCOA7
ITM2B1	1.8099725789882e-37	0.549918170727286	1	0.974	5.77345053245657e-33	8	ITM2B
RPS3A1	4.74144848992069e-37	0.44765503902129	0.995	0.982	1.5124272393149e-32	8	RPS3A
IL11RA1	6.36797191869905e-37	0.474749145684571	0.681	0.287	2.03125568262662e-32	8	IL11RA
RPS27	1.4826602225535e-35	0.405564078164545	0.995	0.987	4.72938957790116e-31	8	RPS27
RPS3	2.80314699954171e-35	0.391323799667586	0.995	0.993	8.94147829913814e-31	8	RPS3
RNASEK1	9.72046772641269e-35	0.421775094064564	0.932	0.489	3.10063479537112e-30	8	RNASEK
LTBP3	1.11347150356458e-34	0.37398262019333	0.812	0.381	3.5517514020703e-30	8	LTBP3
MYL6B	1.37560386003652e-34	0.314451333952721	0.836	0.419	4.3879011927445e-30	8	MYL6B
CYSTM1	2.04141180648091e-34	0.426978392151577	0.671	0.306	6.51169538031281e-30	8	CYSTM1
RACK1	2.28140045645319e-34	0.375375832051648	0.995	0.984	7.27721117599438e-30	8	RACK1
TPST21	3.44250401309696e-34	0.310750480414349	0.7	0.308	1.09808993009767e-29	8	TPST2
PRDX41	5.65778694761533e-34	0.400263630760282	0.957	0.654	1.80472088055034e-29	8	PRDX4
RPL39	6.43866831688741e-34	0.407126487777513	0.995	0.977	2.05380641972075e-29	8	RPL39
RPS5	6.60954229996252e-34	0.411743216911125	0.995	0.975	2.10831180284204e-29	8	RPS5
NIFK	7.48665940415228e-34	0.49200243072481	0.768	0.373	2.38809461673649e-29	8	NIFK
ACKR32	9.21551682710095e-34	0.478087587672877	0.652	0.273	2.93956555750866e-29	8	ACKR3
RPL261	9.57166630846831e-34	0.41165079293835	0.995	0.968	3.05317011907522e-29	8	RPL26
RPL42	2.47966001240871e-33	0.372027412025317	0.986	0.933	7.9096195075813e-29	8	RPL4
ELN2	3.03312497903601e-33	0.503795231517692	0.744	0.329	9.67506205812906e-29	8	ELN
IMPDH2	6.7452693376495e-33	0.30044491718868	0.879	0.469	2.15160601332344e-28	8	IMPDH2
RPL27A1	9.50025741155215e-33	0.359119189277408	1	0.97	3.0303921091369e-28	8	RPL27A
GMDS1	2.97264501523873e-32	0.326255854010361	0.638	0.274	9.48214306960849e-28	8	GMDS
RPL231	3.07643961719271e-32	0.43392453292008	1	0.955	9.8132270909213e-28	8	RPL23
RPS4Y1	3.87047211470121e-32	0.409306983990285	0.99	0.863	1.23460319514739e-27	8	RPS4Y1
RCN1	6.52726355816795e-32	0.633892666588415	0.957	0.697	2.08206652978441e-27	8	RCN1
PLSCR42	7.58876637927591e-32	0.333179172075091	0.686	0.289	2.42066469966143e-27	8	PLSCR4
SLC41A3	9.24458705231755e-32	0.350906449959929	0.599	0.246	2.94883837794825e-27	8	SLC41A3
RPL361	2.28492236350762e-31	0.355473930632836	0.995	0.986	7.28844535511662e-27	8	RPL36
CREG1	1.28686529287091e-30	0.331846758989011	0.643	0.275	4.10484291119962e-26	8	CREG1
PPIB	1.82142628855253e-30	0.37613057988058	1	0.928	5.80998557522487e-26	8	PPIB
CTSL	2.48566962010573e-30	0.479852770887769	0.855	0.467	7.92878895421324e-26	8	CTSL
RPL311	4.76991843093374e-30	0.379299454672401	0.99	0.916	1.52150858109924e-25	8	RPL31
GSTO11	6.50633973927109e-30	0.48853105379602	0.831	0.496	2.07539225003269e-25	8	GSTO1
SSR4	1.52867025116599e-29	0.367351780499087	0.995	0.861	4.87615236716926e-25	8	SSR4
RCN2	3.71198584196942e-29	0.362365126036111	0.923	0.584	1.18404924387141e-24	8	RCN2
RPS15A	5.03704348575207e-29	0.367179624264283	0.995	0.982	1.6067161310852e-24	8	RPS15A
KCNJ22	5.3822002943635e-29	0.363751101635899	0.454	0.164	1.71681424989607e-24	8	KCNJ2
SLC25A6	8.66043633220251e-29	0.328355759011061	0.986	0.946	2.76250598124596e-24	8	SLC25A6
CD991	8.8367210386468e-29	0.382512993273563	0.99	0.927	2.81873727690756e-24	8	CD99
PRDX2	1.29458660866104e-28	0.337150710717511	0.966	0.733	4.129472364307e-24	8	PRDX2
RPL35	1.32479326363491e-28	0.311932731679382	0.99	0.978	4.22582555234263e-24	8	RPL35
RPS25	5.22702125968382e-28	0.34224759810824	0.995	0.972	1.66731524141394e-23	8	RPS25
RPL35A	5.50198249640229e-28	0.346147041015161	0.99	0.981	1.7550223767024e-23	8	RPL35A
COX7C	5.62027061724905e-28	0.310206358780258	0.99	0.913	1.7927539214901e-23	8	COX7C
RPS131	6.7359423131914e-28	0.358913389850906	1	0.969	2.14863087906179e-23	8	RPS13
GSTP11	7.14387401909444e-28	0.335705361414578	0.99	0.893	2.27875293461074e-23	8	GSTP1
NUDT4	7.28389263667483e-28	0.312097200742167	0.676	0.298	2.32341607324654e-23	8	NUDT4
RPS27A	1.39052147574509e-27	0.328541496158038	0.995	0.987	4.43548540333168e-23	8	RPS27A
RPS14	3.14110986374124e-27	0.330168940220993	1	0.992	1.00195122433618e-22	8	RPS14
RPL18	3.42619493510556e-27	0.305843792514449	0.995	0.994	1.09288766039997e-22	8	RPL18
HNRNPA11	3.77471918588515e-27	0.391713830310167	0.995	0.929	1.20405992591364e-22	8	HNRNPA1
YBX31	4.42206413196501e-27	0.369210429155198	0.942	0.725	1.4105500168142e-22	8	YBX3
NACA	4.47833528071524e-27	0.320822382318971	0.995	0.973	1.42849938784255e-22	8	NACA
TMEM1411	4.64953173812336e-27	0.428499657961622	0.845	0.48	1.48310763382659e-22	8	TMEM141
TSPAN3	6.41645932771988e-27	0.351926442274312	0.957	0.65	2.04672219635609e-22	8	TSPAN3
ECE11	8.41955602733445e-27	0.371431186906135	0.923	0.611	2.68566998159914e-22	8	ECE1
HMGN32	1.05964421906975e-26	0.360897088301819	0.966	0.692	3.3800531299887e-22	8	HMGN3
LAPTM4A	1.09108629138251e-26	0.346575612311886	0.99	0.878	3.48034705225194e-22	8	LAPTM4A
LEPROT	1.34454971982818e-26	0.417563878625986	0.961	0.739	4.28884469630792e-22	8	LEPROT
EEF1A1	1.3521454298165e-26	0.335042020202922	1	0.999	4.31307349202866e-22	8	EEF1A1
PPP1R14B	4.53996241746367e-26	0.378632586536595	0.966	0.732	1.44815721192256e-21	8	PPP1R14B
RPL14	7.21034046005409e-26	0.334904946424042	0.995	0.978	2.29995439994805e-21	8	RPL14
RPL321	6.23008960888883e-25	0.339172391702105	0.995	0.985	1.98727398344336e-20	8	RPL32
RPL11	1.68265499900344e-24	0.311287367742254	0.995	0.99	5.36733291582118e-20	8	RPL11
RPL37	3.15356857543786e-24	0.326142746814359	0.995	0.989	1.00592530419317e-19	8	RPL37
TOMM71	2.79054142867289e-23	0.302294797893786	0.976	0.828	8.90126904918078e-19	8	TOMM7
TFPI1	5.92103637862996e-23	0.413217806778158	0.976	0.723	1.88869218405538e-18	8	TFPI
RPL30	6.86110948531425e-23	0.33810194608622	0.99	0.983	2.18855670362554e-18	8	RPL30
GAPDH1	2.55021493390205e-22	0.319380166024115	0.995	0.981	8.13467559616077e-18	8	GAPDH
BEX3	3.27500268609209e-22	0.337286412480593	0.976	0.798	1.04466035680965e-17	8	BEX3
CTNNAL12	4.35176024488178e-22	0.517844252191483	0.836	0.564	1.38812448291239e-17	8	CTNNAL1
PLD31	4.7693583996575e-22	0.373815129691168	0.889	0.562	1.52132994232275e-17	8	PLD3
NDUFA131	5.81341057347914e-22	0.327152399808003	0.976	0.773	1.85436170472838e-17	8	NDUFA13
JUNB1	6.93383404916023e-22	0.673822608402574	0.874	0.605	2.21175438500113e-17	8	JUNB
MIF1	7.83226725378362e-22	0.384865272096856	0.981	0.747	2.4983366086119e-17	8	MIF
OST41	3.11361697518194e-21	0.315979956650841	0.986	0.904	9.93181542743535e-17	8	OST4
RPS7	4.91090498803148e-21	0.318841129434944	1	0.989	1.56648047308228e-16	8	RPS7
HLA-A1	6.57115812470239e-21	0.412111659769296	0.976	0.91	2.09606801861757e-16	8	HLA-A
ITM2C	1.13356038015166e-20	0.756816618991139	0.72	0.475	3.61583090060776e-16	8	ITM2C
LAPTM4B	2.51500184096427e-20	0.34364765320167	0.908	0.621	8.02235287230782e-16	8	LAPTM4B
IL1R12	2.63573301227973e-20	0.337683795962614	0.546	0.256	8.40746116256989e-16	8	IL1R1
ATP1B3	4.13037216554033e-20	0.38788551032174	0.918	0.688	1.31750611336405e-15	8	ATP1B3
SFRP11	8.33197582194859e-20	0.799422036094975	0.464	0.218	2.65773364768516e-15	8	SFRP1
SOCS3	1.15566519734164e-19	0.562849892501039	0.638	0.358	3.68634084648036e-15	8	SOCS3
TSN	1.25368562857169e-19	0.330378832232379	0.729	0.429	3.99900641801798e-15	8	TSN
NFE2L21	3.10866356893558e-19	0.312205518068039	0.899	0.583	9.91601505219071e-15	8	NFE2L2
IFI273	4.41986669840178e-19	0.577213257165555	0.449	0.205	1.4098490794562e-14	8	IFI27
FTL1	1.44359195369108e-18	0.311910578414075	0.99	0.961	4.6047696138838e-14	8	FTL
IGFBP51	1.70287587605011e-18	0.996080990116535	0.614	0.348	5.43183346942463e-14	8	IGFBP5
BAALC1	4.15553782772853e-18	0.332315113724124	0.551	0.289	1.32553345628885e-13	8	BAALC
CTHRC12	2.62315322912073e-17	0.974100810464729	0.787	0.614	8.36733417024932e-13	8	CTHRC1
PLSCR1	3.05607926807566e-17	0.304544019006462	0.807	0.501	9.74828164930774e-13	8	PLSCR1
H3F3B	3.92059846973524e-17	0.415618087665366	1	0.986	1.25059249987615e-12	8	H3F3B
GALNT7	7.31880370413476e-17	0.302946096507226	0.575	0.295	2.33455200554491e-12	8	GALNT7
EIF4A11	7.54322717467701e-17	0.300779211315518	0.961	0.847	2.40613860417847e-12	8	EIF4A1
CD552	2.70426698051299e-16	0.667557000469258	0.638	0.36	8.62607081444033e-12	8	CD55
VDAC2	1.71731644009482e-15	0.386914962799514	0.952	0.744	5.47789598061446e-11	8	VDAC2
LTBP12	6.07315247445509e-15	0.437917767317133	0.638	0.419	1.93721417630169e-10	8	LTBP1
GJA43	1.89854024809165e-14	0.906731901550892	0.671	0.442	6.05596368336276e-10	8	GJA4
OAZ11	2.30049039550827e-13	0.324442137802673	0.986	0.919	7.33810426359229e-09	8	OAZ1
LIMS1	2.51794924321802e-13	0.309147986074833	0.932	0.732	8.03175449601683e-09	8	LIMS1
TSC22D11	3.17994481243046e-13	0.374994669041829	0.928	0.706	1.01433879626907e-08	8	TSC22D1
MTUS1	4.40673171084065e-12	0.386774651938513	0.855	0.732	1.40565928112395e-07	8	MTUS1
FAM107B1	7.44111847688144e-12	0.41189564494021	0.652	0.399	2.37356797175564e-07	8	FAM107B
MAGEH1	5.37355810050811e-11	0.363086523465695	0.633	0.383	1.71405756290008e-06	8	MAGEH1
KCNQ1OT1	1.51593846296709e-10	0.393912240542082	0.681	0.464	4.83554050917244e-06	8	KCNQ1OT1
FXYD51	2.70349198420405e-10	0.309750619372292	0.932	0.787	8.62359873121407e-06	8	FXYD5
IER2	6.56040585896499e-09	0.682571981451387	0.937	0.841	0.000209263826089265	8	IER2
ZFP36	3.46915664752763e-08	0.332168251717094	0.56	0.371	0.00110659158742836	8	ZFP36
EDN12	9.51783454986762e-08	0.77038330774299	0.594	0.454	0.00303599886471677	8	EDN1
CRIP11	6.96343200758498e-07	0.315489534670817	0.575	0.373	0.0222119554177946	8	CRIP1
FN12	7.47953140859077e-07	0.500143504480051	0.836	0.754	0.0238582092871229	8	FN1
RDX1	3.61750308190686e-06	0.409429869239796	0.971	0.872	0.115391113306665	8	RDX
DDIT43	0.000438767736344904	0.389712037507516	0.831	0.709	1	8	DDIT4
EGFLAM	0	1.45350179236939	0.86	0.025	0	9	EGFLAM
SULT1E1	0	1.10470635496181	0.51	0.01	0	9	SULT1E1
FGF18	0	0.775922551819145	0.739	0.032	0	9	FGF18
ALDH1A1	0	0.740208871908951	0.446	0.009	0	9	ALDH1A1
HEY2	0	0.687745925178218	0.739	0.046	0	9	HEY2
SULT1B11	0	0.615766983729949	0.79	0.04	0	9	SULT1B1
GIPC2	0	0.589257876477869	0.822	0.052	0	9	GIPC2
SSTR1	0	0.445820205697563	0.567	0.007	0	9	SSTR1
AC004540.2	0	0.347606047302502	0.465	0.01	0	9	AC004540.2
S1PR4	0	0.306661866251198	0.484	0.016	0	9	S1PR4
RSPO3	9.13975095303226e-308	0.357618060165462	0.439	0.014	2.91539775899823e-303	9	RSPO3
PCSK51	6.36981771806116e-301	1.42768385908951	0.943	0.092	2.03184445570715e-296	9	PCSK5
GJA51	3.22687030454523e-297	2.0081603150262	0.987	0.102	1.02930708974384e-292	9	GJA5
FBLN51	5.34949661916643e-289	2.22928894172866	0.975	0.108	1.70638243158171e-284	9	FBLN5
EGR2	1.4632676136381e-275	0.336042013669237	0.338	0.009	4.6675310339828e-271	9	EGR2
CADM1	1.50806826619374e-263	0.406159105785734	0.548	0.028	4.8104361555048e-259	9	CADM1
DHH	1.461227317301e-250	0.686609105608122	0.834	0.081	4.66102289672674e-246	9	DHH
SEMA3G1	3.45283616460837e-238	0.981223910870037	0.936	0.103	1.10138567978678e-233	9	SEMA3G
GUCY1A1	1.2415922939006e-224	1.05569603346819	0.758	0.076	3.96043109908414e-220	9	GUCY1A1
SCGB3A1	2.42108972007367e-224	0.556227920263507	0.675	0.056	7.72279198909099e-220	9	SCGB3A1
PRDM16	7.50351243896773e-203	0.32999468772918	0.624	0.049	2.39347039778193e-198	9	PRDM16
MYOF	8.1588424454631e-191	0.616222342689306	0.758	0.088	2.60250756325382e-186	9	MYOF
DKK22	3.36102103873957e-189	1.81307139592829	0.898	0.136	1.07209849093715e-184	9	DKK2
GCHFR	4.46798421986928e-182	0.402665086845352	0.586	0.051	1.4251976064539e-177	9	GCHFR
TPD52	4.72150525461639e-181	0.492805858801127	0.675	0.071	1.50606574611754e-176	9	TPD52
CITED4	4.90669580856658e-180	0.526284617701569	0.707	0.077	1.56513782901657e-175	9	CITED4
TSPAN21	8.32102982406544e-170	1.0148184106012	0.968	0.164	2.65424209328039e-165	9	TSPAN2
LOX	1.98391421954677e-168	0.523955071289461	0.465	0.034	6.32828957751027e-164	9	LOX
LTBP43	2.294200456701e-166	1.80791360631766	1	0.239	7.31804061678486e-162	9	LTBP4
FBN21	3.3489507944987e-156	0.849576388693531	0.669	0.083	1.0682483244292e-151	9	FBN2
ARHGAP4	2.07865760103522e-154	0.46289939681045	0.745	0.097	6.63050201578213e-150	9	ARHGAP4
ITGB41	4.11950743141744e-154	0.516287061579651	0.783	0.109	1.31404048047354e-149	9	ITGB4
NR4A2	8.32710904147031e-154	0.6526690025019	0.586	0.059	2.6561812420482e-149	9	NR4A2
BCAT1	2.46809632844788e-151	1.4838422833653	0.873	0.18	7.87273366848306e-147	9	BCAT1
LTC4S3	6.73637785948417e-150	1.20698367668353	0.936	0.185	2.14876980961826e-145	9	LTC4S
FBLN23	1.05930803669259e-148	2.03671848617712	1	0.27	3.37898077544201e-144	9	FBLN2
IFI44L	1.92483094629318e-147	0.572741695375179	0.624	0.07	6.139825752486e-143	9	IFI44L
TUBA4A1	1.01920197495671e-144	0.656498500639839	0.822	0.128	3.25105045971691e-140	9	TUBA4A
SULF11	1.24431370103345e-142	1.43092190064209	0.624	0.079	3.96911184355651e-138	9	SULF1
THBS1	8.0390593368052e-142	0.383382390746455	0.51	0.047	2.56429914725412e-137	9	THBS1
KCTD122	5.730925855444e-135	2.24454974910732	0.994	0.332	1.82805072936953e-130	9	KCTD12
MET1	5.993459582459e-134	0.538732141935212	0.79	0.129	1.91179373761277e-129	9	MET
TMEM1002	4.52896140802887e-133	1.6687168357279	1	0.269	1.44464810993305e-128	9	TMEM100
ELN3	6.84448030678709e-132	2.56756399404761	1	0.327	2.18325232825895e-127	9	ELN
GRIA21	2.37981117598453e-131	0.652973541764664	0.72	0.095	7.59112168915545e-127	9	GRIA2
ATP2A3	7.69418236405086e-131	0.418451440753638	0.694	0.099	2.45429029048494e-126	9	ATP2A3
PALLD2	2.3948117073495e-130	1.04517793111736	0.879	0.186	7.63897038410345e-126	9	PALLD
FBLIM1	3.31857644081578e-130	1.04630952360348	0.93	0.242	1.05855951309142e-125	9	FBLIM1
GFOD11	1.15653528573417e-129	0.648510971207873	0.841	0.154	3.68911625443485e-125	9	GFOD1
SERPINE21	3.29460131452824e-126	2.56575391479522	1	0.386	1.05091192730822e-121	9	SERPINE2
EGFL81	3.97614220842392e-126	1.21222666808872	0.707	0.118	1.26830984164306e-121	9	EGFL8
ASS11	3.73592879518554e-125	0.471380268281606	0.828	0.138	1.19168656708828e-120	9	ASS1
BGN2	5.74412198088125e-125	1.47407942030393	0.879	0.21	1.8322600294615e-120	9	BGN
RNF144B	2.43977653062987e-123	0.500954136096565	0.713	0.111	7.78239917740315e-119	9	RNF144B
ENTPD2	5.12011115235114e-121	0.342612731078235	0.65	0.089	1.63321305537697e-116	9	ENTPD2
GAS6	2.839677538532e-118	0.876681287560959	0.93	0.247	9.05800341240937e-114	9	GAS6
MCTP11	3.92565267211712e-117	0.592394568144381	0.752	0.12	1.25220468935192e-112	9	MCTP1
CKB1	2.03495003841444e-116	0.960026080266685	0.86	0.191	6.49108363253437e-112	9	CKB
SYNJ21	8.48459015378613e-115	0.630107778705329	0.86	0.177	2.7064145672547e-110	9	SYNJ2
IL11RA2	9.43192726085636e-114	0.987480222389498	0.949	0.285	3.00859615766796e-109	9	IL11RA
CFAP361	2.29030102989279e-113	1.16984674938547	0.968	0.344	7.30560222515201e-109	9	CFAP36
PRSS23	2.70936743280614e-112	0.754416208476433	0.745	0.14	8.64234023716503e-108	9	PRSS23
MYO1D	2.00563009570802e-111	0.365120513656826	0.675	0.106	6.39755887928943e-107	9	MYO1D
SRGN2	8.91889722499335e-105	1.62140945191369	1	0.464	2.84494983682838e-100	9	SRGN
JAG11	2.11689700217359e-104	1.60048899759447	1	0.461	6.75247805753333e-100	9	JAG1
IL331	3.72423882043039e-104	1.12058133409156	0.968	0.341	1.18795769894089e-99	9	IL33
THSD7A2	9.66591585724366e-104	1.03127836271871	0.968	0.318	3.08323384014358e-99	9	THSD7A
SH2D4A	4.18536246700148e-103	0.462414155764153	0.732	0.134	1.33504691972413e-98	9	SH2D4A
TPM2	4.22918095029068e-103	1.41756930011274	0.917	0.314	1.34902413952372e-98	9	TPM2
SLC45A41	6.12108615332647e-103	0.341606044987309	0.484	0.058	1.95250406118808e-98	9	SLC45A4
ADAMTS1	1.15874358463532e-102	1.7269578922539	0.834	0.235	3.69616028626975e-98	9	ADAMTS1
MGP2	2.77242263805621e-102	2.20961144768533	0.815	0.2	8.84347373087171e-98	9	MGP
BMX2	4.02157396363868e-101	0.591087303866136	0.854	0.181	1.28280166292147e-96	9	BMX
IFI61	5.30970560211372e-100	1.13840497103604	0.911	0.28	1.69368989296224e-95	9	IFI6
GADD45G	1.50635767692636e-96	0.663108101394379	0.567	0.085	4.80497971785972e-92	9	GADD45G
TSPO3	7.74134489252698e-93	1.11887358175113	0.994	0.515	2.46933419381826e-88	9	TSPO
CFH2	1.93204615727544e-92	1.07044689973298	1	0.409	6.1628408324772e-88	9	CFH
ITPR2	5.16388062138707e-89	0.782916311930714	0.93	0.319	1.64717464061005e-84	9	ITPR2
LRRC321	2.87357010206721e-86	0.864079702339712	0.968	0.393	9.16611391157397e-82	9	LRRC32
KCNN3	3.94984253482952e-86	0.508072555576147	0.726	0.162	1.25992077175992e-81	9	KCNN3
C19orf33	8.22290403978316e-85	0.462182770795597	0.58	0.105	2.62294193061003e-80	9	C19orf33
SELENOW1	4.0322653620282e-84	1.11745133468907	1	0.933	1.28621200517975e-79	9	SELENOW
SPECC11	9.30133844964832e-84	0.364432533175601	0.669	0.128	2.96694093866882e-79	9	SPECC1
OCIAD22	1.07024035268301e-83	0.63589509686179	0.879	0.267	3.41385267698827e-79	9	OCIAD2
TRH	1.42685605904668e-83	0.583501894091372	0.535	0.087	4.5513854571471e-79	9	TRH
YBX32	6.72950589185857e-83	1.07475786806159	1	0.726	2.14657778938505e-78	9	YBX3
SETBP1	7.75683744309283e-81	0.340761654917572	0.567	0.102	2.47427600759775e-76	9	SETBP1
SNX18	3.92203615276679e-80	0.751201966067593	0.828	0.277	1.25105109200955e-75	9	SNX18
S100A63	1.05635605218961e-79	1.28175273639871	0.994	0.517	3.36956453527443e-75	9	S100A6
FBN13	1.7146612402035e-79	1.09100880056475	1	0.598	5.46942642400112e-75	9	FBN1
PIK3R31	2.3031552951628e-79	0.88209484422994	0.955	0.348	7.34660476051031e-75	9	PIK3R3
VEGFC1	1.69871361668622e-78	0.844752106213977	0.949	0.365	5.41855669450571e-74	9	VEGFC
BST21	2.09476872341595e-78	0.959409975114867	0.936	0.332	6.68189327395219e-74	9	BST2
CLDN51	6.67889512363875e-78	1.49185229992635	1	0.657	2.13043396653829e-73	9	CLDN5
SEZ6L2	2.42057707142288e-77	0.427554667690651	0.745	0.178	7.72115674242469e-73	9	SEZ6L2
SMAD61	1.63895502779585e-76	0.882572060564624	0.968	0.399	5.2279387476632e-72	9	SMAD6
SEC11C1	1.65819617012741e-76	0.686983128103952	0.93	0.361	5.2893141434724e-72	9	SEC11C
PROCR3	2.49887654151333e-76	0.870552053500319	0.936	0.362	7.97091639211922e-72	9	PROCR
CPAMD8	3.04016562425582e-76	0.475124168981287	0.739	0.18	9.69752030825121e-72	9	CPAMD8
PLPP1	1.21781075671774e-75	0.800636951400874	0.943	0.421	3.88457275177826e-71	9	PLPP1
JAG21	2.2612121532178e-75	0.728821104086244	0.962	0.331	7.21281452633413e-71	9	JAG2
TGM22	2.50806261786692e-73	1.02339680659907	0.975	0.417	8.00021813847191e-69	9	TGM2
AIF1L1	4.47013432943753e-73	0.34523315128097	0.758	0.174	1.42588344840398e-68	9	AIF1L
TM4SF11	5.55947339746674e-71	1.03126577421025	1	0.92	1.77336082432394e-66	9	TM4SF1
CLEC14A1	2.78185795863558e-69	0.996089152252152	1	0.841	8.87357051645576e-65	9	CLEC14A
HSD17B121	3.06324954798029e-69	0.868097351158837	0.924	0.481	9.77115340814754e-65	9	HSD17B12
MAFF1	1.58032353152588e-67	0.537012037512394	0.841	0.271	5.04091600086126e-63	9	MAFF
JUNB2	3.40808932562053e-67	1.54266413891733	0.955	0.605	1.08711233308644e-62	9	JUNB
RHOB1	8.31835744852294e-67	1.07212412640646	0.994	0.816	2.65338965892985e-62	9	RHOB
TOB1	4.80693722197847e-66	0.421648633085546	0.694	0.179	1.53331683506669e-61	9	TOB1
MSRB3	6.29848575913952e-66	0.493438073866295	0.854	0.288	2.00909098745032e-61	9	MSRB3
MMP281	1.29217320765298e-65	0.398198747048865	0.732	0.196	4.12177409777148e-61	9	MMP28
MYL91	1.33272360922596e-65	1.05713567655918	0.93	0.521	4.25112176870896e-61	9	MYL9
ANGPT21	1.01127145207086e-64	0.396339095645692	0.682	0.164	3.22575367781564e-60	9	ANGPT2
ATP13A31	1.86205345464854e-64	0.726658500687118	0.847	0.307	5.93957810963791e-60	9	ATP13A3
PLAC92	1.97476690341887e-64	0.895245730981841	0.828	0.26	6.29911146852551e-60	9	PLAC9
MMRN21	4.12599152610683e-64	0.767618842524513	0.994	0.779	1.31610877699756e-59	9	MMRN2
NUAK11	5.3760455955129e-64	0.568495750244359	0.79	0.249	1.7148510240567e-59	9	NUAK1
PLCG2	9.36735373861687e-63	0.43482555183493	0.879	0.274	2.98799849554401e-58	9	PLCG2
PDE4D	1.11341113211628e-62	0.360057389044723	0.713	0.185	3.55155882922451e-58	9	PDE4D
ARL151	1.80834525919428e-62	0.688416337385737	0.924	0.39	5.7682597077779e-58	9	ARL15
PTPN141	1.85884055408578e-62	0.632279282832061	0.949	0.448	5.92932959942282e-58	9	PTPN14
CXCL122	8.41171242354847e-62	0.901403232719215	1	0.481	2.68316802886349e-57	9	CXCL12
HES41	9.05936371230474e-62	0.867883100006928	0.968	0.551	2.88975583695097e-57	9	HES4
SYNPO1	3.21934907799607e-61	0.567982929822197	0.885	0.357	1.02690796889919e-56	9	SYNPO
CCDC88A	1.58195816685873e-60	0.941562741791335	0.949	0.564	5.04613016064598e-56	9	CCDC88A
KCTD10	1.66734542544386e-60	0.489353349770904	0.777	0.253	5.31849843808084e-56	9	KCTD10
EGR3	3.06355538933149e-60	0.303373833650655	0.357	0.054	9.77212898088959e-56	9	EGR3
IFI27L2	2.9775961385918e-58	0.352805668755671	0.573	0.133	9.49793616288011e-54	9	IFI27L2
DUSP11	2.07181874333633e-57	1.0130339863706	0.987	0.887	6.60868742749423e-53	9	DUSP1
SLC2A1	3.80028642987381e-56	0.534863364426441	0.726	0.215	1.21221536540115e-51	9	SLC2A1
PIK3C2B1	1.34364921872846e-55	0.465618679415079	0.796	0.291	4.28597227790005e-51	9	PIK3C2B
MMP161	6.76954432543472e-55	0.496065454978542	0.752	0.251	2.15934924892717e-50	9	MMP16
PREX22	7.4043041312386e-55	0.690204129823398	0.949	0.458	2.36182493178249e-50	9	PREX2
SOX172	1.02799487335876e-54	0.805106689557402	0.975	0.524	3.27909804703978e-50	9	SOX17
STOM1	1.90066484159085e-54	0.634406947603719	0.994	0.947	6.06274071170649e-50	9	STOM
CST32	5.30550859213152e-54	0.708709721562779	0.936	0.518	1.69235113071811e-49	9	CST3
IFI274	6.39330412408745e-54	1.44696908994757	0.688	0.203	2.03933614950141e-49	9	IFI27
GATA62	1.20519258539568e-53	0.379236114013372	0.669	0.188	3.84432330889515e-49	9	GATA6
DLL41	1.62385205407023e-53	0.560608254874903	0.949	0.419	5.17976328207322e-49	9	DLL4
MMP21	1.65799339013425e-53	0.7768387962109	0.904	0.482	5.28866731585024e-49	9	MMP2
CLIC31	2.22908243441769e-53	0.480467238153665	0.554	0.131	7.11032714930554e-49	9	CLIC3
FGFR3	4.07346267557609e-53	0.307888471883807	0.631	0.165	1.29935312425526e-48	9	FGFR3
LRRFIP11	5.91686657762155e-53	0.621031472885079	0.975	0.609	1.88736210092972e-48	9	LRRFIP1
ACVRL11	8.75988934783551e-53	0.569243702502195	0.924	0.425	2.79422950417257e-48	9	ACVRL1
SERPINB61	1.03867968527149e-52	0.63326694141562	0.955	0.636	3.31318046007899e-48	9	SERPINB6
QSOX11	2.73620613727072e-52	0.643513116898419	0.803	0.308	8.72795033666614e-48	9	QSOX1
FOSB	4.78908912058813e-52	0.468187249225439	0.51	0.119	1.5276236476852e-47	9	FOSB
SERPING1	4.16954492566453e-51	0.429811283239038	0.803	0.293	1.33000144038847e-46	9	SERPING1
TMX4	1.57458012704147e-50	0.622216373793687	0.834	0.377	5.02259568923688e-46	9	TMX4
TNFRSF12A	2.0232255443062e-50	0.397300304904808	0.484	0.108	6.45368484122792e-46	9	TNFRSF12A
ATF3	2.70087225001105e-50	0.607411724943888	0.49	0.113	8.61524230308524e-46	9	ATF3
FSTL12	3.06453172140677e-50	0.654515583468831	0.987	0.785	9.77524328494331e-46	9	FSTL1
CYP1B12	1.6067577474255e-49	0.508292105051706	0.688	0.192	5.12523586273786e-45	9	CYP1B1
BTG22	2.840077051355e-49	0.754608040489391	0.847	0.375	9.05927777841217e-45	9	BTG2
KCNJ23	4.8197113549831e-49	0.31232969636415	0.631	0.163	1.53739152801251e-44	9	KCNJ2
CD320	1.89915800836648e-48	0.482933596123183	0.885	0.391	6.05793421508739e-44	9	CD320
EGR13	2.51925535831868e-48	1.13174579879585	0.637	0.225	8.03592074196493e-44	9	EGR1
MECOM2	2.09205320294888e-47	0.633226479548641	0.968	0.594	6.67323130676635e-43	9	MECOM
SOX131	4.7534546420364e-47	0.300685444489451	0.688	0.205	1.51625696171677e-42	9	SOX13
SYT11	8.87969734797682e-47	0.3742398049636	0.841	0.315	2.83244586005765e-42	9	SYT11
TES	1.0131721845836e-46	0.501545201095711	0.866	0.406	3.23181663438478e-42	9	TES
DUSP5	2.13528850227035e-46	0.919261896837678	0.834	0.438	6.81114326454196e-42	9	DUSP5
SRP141	3.3597975604034e-46	0.71608856959897	1	0.972	1.07170822581748e-41	9	SRP14
LIMA11	5.26010521147377e-46	0.573159178573208	0.924	0.541	1.6778683603559e-41	9	LIMA1
COL1A23	1.06209360713249e-45	1.00695925092054	0.777	0.3	3.38786618803121e-41	9	COL1A2
CXCR42	2.21421966045314e-45	0.5361182117953	0.847	0.307	7.06291787291344e-41	9	CXCR4
LTBP31	7.62366125287931e-45	0.488698975309509	0.834	0.382	2.43179546644344e-40	9	LTBP3
PTPRB1	1.47621438811284e-44	0.521765048885481	1	0.869	4.70882865520233e-40	9	PTPRB
ORAI11	2.16873887349745e-44	0.486536547256097	0.936	0.47	6.91784325868217e-40	9	ORAI1
MAST41	4.686838274434e-44	0.581692610677645	0.911	0.527	1.49500767277896e-39	9	MAST4
GABARAPL2	4.78835029550637e-44	0.595547742615144	0.987	0.817	1.52738797726062e-39	9	GABARAPL2
ZFP361	1.14919064881909e-43	1.28260922877968	0.732	0.37	3.66568833160315e-39	9	ZFP36
NR4A11	1.28597709148634e-43	0.930541473393358	0.841	0.492	4.10200972642313e-39	9	NR4A1
KIF13B	1.35938569974413e-43	0.303739751979851	0.643	0.195	4.33616850504384e-39	9	KIF13B
AZIN11	4.56475262266039e-43	0.419948393999127	0.898	0.416	1.45606479157621e-38	9	AZIN1
DEPP11	6.42517133887755e-43	0.849260232831309	0.783	0.322	2.04950115367516e-38	9	DEPP1
CAVIN31	1.15320158417579e-42	0.571868570000747	0.904	0.51	3.67848241320394e-38	9	CAVIN3
CARD16	3.02807183888343e-42	0.403921125449925	0.643	0.215	9.65894355167037e-38	9	CARD16
DAP	3.80215510071881e-42	0.322434542642442	0.796	0.294	1.21281143402729e-37	9	DAP
GADD45B1	4.28362658560178e-42	0.977748131512746	0.815	0.392	1.36639120827526e-37	9	GADD45B
HTRA1	5.89129700444308e-42	0.646800411779128	0.911	0.549	1.87920591847725e-37	9	HTRA1
BHLHE401	7.33685878761457e-41	0.66660238632315	0.943	0.63	2.34031121607329e-36	9	BHLHE40
PLP2	8.58200569567745e-41	0.35447826727489	0.688	0.237	2.73748817680719e-36	9	PLP2
NPTN	1.04607089732952e-40	0.463683629410808	0.873	0.395	3.33675694830169e-36	9	NPTN
CD992	1.14907468329666e-40	0.476530232344306	0.994	0.927	3.66531842477968e-36	9	CD99
SMS	1.20824506662108e-40	0.639278480999482	0.898	0.524	3.85406011350794e-36	9	SMS
PGRMC2	2.72526946905222e-40	0.491105068811123	0.873	0.46	8.69306455238276e-36	9	PGRMC2
STK38L1	2.86474285673841e-40	0.388702301849455	0.803	0.33	9.13795676442418e-36	9	STK38L
LAP3	2.8736695945123e-40	0.505124411375801	0.917	0.549	9.16643127257533e-36	9	LAP3
FKBP1A	4.94385399342271e-40	0.444019188828462	1	0.952	1.57699054682198e-35	9	FKBP1A
RRAS	1.0362061689786e-39	0.52850056192571	0.955	0.708	3.30529043780794e-35	9	RRAS
ERG28	1.59096702165367e-39	0.392000524590776	0.783	0.325	5.07486660567088e-35	9	ERG28
DYNLT3	2.06590994558456e-39	0.322142511588743	0.79	0.315	6.58983954442563e-35	9	DYNLT3
SWAP701	2.20149557615207e-39	0.469117419083697	0.924	0.52	7.02233058880987e-35	9	SWAP70
CYSTM11	3.34896407748636e-39	0.330240611048148	0.777	0.306	1.0682525614366e-34	9	CYSTM1
PPA11	5.10994477570356e-39	0.554426708445988	0.975	0.646	1.62997018455392e-34	9	PPA1
TFPI2	7.74111688510441e-39	0.335469800411735	0.541	0.153	2.4692614640106e-34	9	TFPI2
LMCD11	2.63882234683504e-38	0.470924475256121	0.86	0.386	8.41731552193441e-34	9	LMCD1
GJA44	3.6034277484127e-38	0.536902861448029	0.968	0.439	1.14942138318868e-33	9	GJA4
DDIT44	3.67392056366236e-38	0.865240272836487	0.994	0.707	1.17190718139702e-33	9	DDIT4
C8orf331	7.91528663725557e-38	0.524539631533818	0.828	0.387	2.52481813155178e-33	9	C8orf33
SH3BP41	9.15802626466284e-38	0.327277486514586	0.783	0.305	2.92122721790215e-33	9	SH3BP4
VIM2	1.12728975480539e-37	0.45138355298667	1	0.997	3.59582885987825e-33	9	VIM
MFAP21	1.25554146350311e-37	0.477671087004486	0.662	0.256	4.00492616028223e-33	9	MFAP2
ITPR12	2.37943571547788e-37	0.539267156548934	0.885	0.476	7.58992404523133e-33	9	ITPR1
PMVK	5.76483863228866e-37	0.32362486018828	0.701	0.269	1.83886822692744e-32	9	PMVK
MRPS6	8.87566080943525e-37	0.347712037246371	0.796	0.355	2.83115828499366e-32	9	MRPS6
TMED7	1.22042059199376e-36	0.47162988918492	0.815	0.43	3.89289760434171e-32	9	TMED7
SELENON	1.89563881483651e-36	0.416459777524044	0.854	0.426	6.0467086915655e-32	9	SELENON
NPDC11	2.55034760482416e-36	0.439073893579423	1	0.872	8.13509878986811e-32	9	NPDC1
WLS2	3.64529217658651e-36	0.372984977046055	0.847	0.389	1.16277529848756e-31	9	WLS
AGPAT11	3.68367493154623e-36	0.345075472850606	0.834	0.374	1.17501862966462e-31	9	AGPAT1
NDUFC21	7.70636346837888e-36	0.494738876644968	0.968	0.829	2.4581758191435e-31	9	NDUFC2
IER21	8.52967260698785e-36	0.870905679257643	0.981	0.841	2.72079496817698e-31	9	IER2
COMT1	1.82489241304431e-35	0.507490399812479	0.968	0.694	5.82104181912874e-31	9	COMT
EFNB22	4.21431469305537e-35	0.521680106257865	0.987	0.795	1.3442821007908e-30	9	EFNB2
NUDT41	4.23710515120425e-35	0.397565943616493	0.72	0.3	1.35155180113113e-30	9	NUDT4
TSPAN72	5.14866818891711e-35	0.465637687170458	0.771	0.353	1.64232217890078e-30	9	TSPAN7
EPAS11	6.03161938434462e-35	0.544484309344045	1	0.841	1.92396595121825e-30	9	EPAS1
CAPZA21	9.98363474382153e-35	0.444651659083929	0.955	0.709	3.18457981058419e-30	9	CAPZA2
GLIPR21	3.10039552198335e-34	0.338543335045711	0.828	0.355	9.88964163602249e-30	9	GLIPR2
IGFBP41	4.16555050198112e-34	0.586037665239617	1	0.967	1.32872729912194e-29	9	IGFBP4
ST8SIA63	7.64575669125603e-34	0.490745369820922	0.898	0.507	2.43884346937685e-29	9	ST8SIA6
TNFRSF1B1	1.3259994532835e-33	0.332622277611492	0.828	0.36	4.2296730560837e-29	9	TNFRSF1B
PMEPA1	2.7649364617259e-33	0.379788714434829	0.777	0.365	8.81959432561327e-29	9	PMEPA1
APLP2	3.38043454764932e-33	0.439009697423498	1	0.865	1.07829101200918e-28	9	APLP2
COL9A3	4.82132353318034e-33	0.42177539820342	0.611	0.221	1.53790578061387e-28	9	COL9A3
HES51	5.01223508347464e-33	0.355508819217275	0.408	0.101	1.59880274692674e-28	9	HES5
RFTN11	6.09929728336152e-33	0.306381699309636	0.828	0.365	1.94555384744666e-28	9	RFTN1
GRN	1.02979994786522e-32	0.476349403390778	0.962	0.714	3.28485587370047e-28	9	GRN
SEC61B	1.69828471737808e-32	0.433172076373785	0.987	0.829	5.41718859149261e-28	9	SEC61B
AMD11	1.94072826748845e-32	0.397962850266705	0.841	0.418	6.19053502763465e-28	9	AMD1
LPCAT21	2.92436653032293e-32	0.350416073151826	0.809	0.351	9.32814435842407e-28	9	LPCAT2
EVL	3.96014621000513e-32	0.373588905633358	0.803	0.383	1.26320743806744e-27	9	EVL
PDLIM5	5.02582822759464e-32	0.45148921937616	0.885	0.58	1.60313868803814e-27	9	PDLIM5
NXN	6.37367329577291e-32	0.38803749972982	0.873	0.46	2.03307430788564e-27	9	NXN
VEGFA1	8.13395021452886e-32	0.428053969134939	0.694	0.291	2.59456743943041e-27	9	VEGFA
ITGA51	1.26945282711011e-31	0.408426723199263	0.981	0.721	4.04930062791584e-27	9	ITGA5
ARMCX21	1.35012577035567e-31	0.390300752787476	0.758	0.346	4.30663118228053e-27	9	ARMCX2
CTNNAL13	1.69930543283322e-31	0.574287648649284	0.86	0.565	5.42044446965141e-27	9	CTNNAL1
PECAM1	1.75976463639669e-31	0.39087376809042	1	0.977	5.61329723717818e-27	9	PECAM1
GNAQ1	5.37764878356019e-31	0.376365812312352	0.904	0.546	1.71536240898003e-26	9	GNAQ
LMO21	5.47153211757324e-31	0.421943677115036	0.975	0.618	1.74530931486351e-26	9	LMO2
ITSN2	1.28891568023922e-30	0.410349856645727	0.898	0.559	4.11138323682707e-26	9	ITSN2
INSIG1	3.03349168502231e-30	0.373877872590312	0.618	0.237	9.67623177688418e-26	9	INSIG1
SAT14	3.34199676426069e-30	0.499220260774326	0.885	0.451	1.06603012786387e-25	9	SAT1
ARL6IP52	4.16659134222869e-30	0.336601983369389	0.841	0.411	1.32905930634411e-25	9	ARL6IP5
YAP1	4.43030472401727e-30	0.354102664089942	0.854	0.482	1.41317860086703e-25	9	YAP1
EVA1C	5.6788901224443e-30	0.313353233828944	0.777	0.341	1.81145237125728e-25	9	EVA1C
PPP2R2A1	7.38090710676977e-30	0.445386798694779	0.975	0.668	2.35436174891742e-25	9	PPP2R2A
FOS3	1.12880451468581e-29	0.973600453591708	0.739	0.401	3.6006606409448e-25	9	FOS
LRP61	1.43514281097627e-29	0.348050159137642	0.898	0.452	4.57781853845212e-25	9	LRP6
DSTN	5.2922589188614e-29	0.400828406836911	0.994	0.892	1.68812474993841e-24	9	DSTN
EMP31	6.16688250658641e-29	0.425261370957249	0.968	0.628	1.96711218195093e-24	9	EMP3
CSGALNACT11	6.21215558024847e-29	0.489805751163792	0.828	0.402	1.98155338698766e-24	9	CSGALNACT1
CDC42BPA	3.44495141478932e-28	0.377422994631364	0.936	0.559	1.0988706022895e-23	9	CDC42BPA
LNPEP	3.76936305420887e-28	0.338569451043474	0.656	0.27	1.20235142703154e-23	9	LNPEP
ACTN41	7.86662990832501e-28	0.376187583976038	0.994	0.93	2.50929760815751e-23	9	ACTN4
CTSZ	8.3972798329946e-28	0.316761210390978	0.885	0.501	2.67856432112862e-23	9	CTSZ
RUNX1T1	1.29781486340467e-27	0.407038540760716	0.822	0.45	4.13976985128822e-23	9	RUNX1T1
C1orf1151	1.5199856796737e-27	0.316038894975196	0.885	0.428	4.84845032102317e-23	9	C1orf115
TANC2	1.5858979876313e-27	0.384677075454438	0.771	0.403	5.05869740094632e-23	9	TANC2
FLNA	1.9673613564218e-27	0.445177154752516	0.962	0.858	6.27548925471425e-23	9	FLNA
KLF21	6.07009953365721e-27	0.547383431497622	0.987	0.871	1.93624034924598e-22	9	KLF2
KLF4	8.3350288610459e-27	0.532399350979192	0.841	0.534	2.65870750609642e-22	9	KLF4
PTPRG	8.90894772419673e-27	0.38637082071581	0.93	0.58	2.84177614506427e-22	9	PTPRG
CRIP12	9.43923138264834e-27	0.485738073193997	0.745	0.371	3.01092602643717e-22	9	CRIP1
CYP51A1	1.11191494012237e-26	0.346630577705726	0.605	0.246	3.54678627600234e-22	9	CYP51A1
PTPRM1	1.64771922011635e-26	0.375709847965727	0.949	0.721	5.25589476832714e-22	9	PTPRM
ISG15	1.65716238334373e-26	0.523565926340216	0.745	0.388	5.28601657038984e-22	9	ISG15
CD582	1.8501368268616e-26	0.301173356471777	0.86	0.437	5.90156645032314e-22	9	CD58
MIDN1	4.03178678005928e-26	0.46254629334682	0.834	0.528	1.28605934710331e-21	9	MIDN
NAA10	5.22858524836032e-26	0.355100156418593	0.93	0.64	1.66781412252197e-21	9	NAA10
MRPL17	5.50822850317301e-26	0.396313058176546	0.873	0.571	1.75701472794213e-21	9	MRPL17
BCAM1	1.57170610186981e-25	0.398315493742218	1	0.943	5.01342812374432e-21	9	BCAM
ATP6AP2	1.67639693666867e-25	0.329314618084398	0.955	0.63	5.34737094858571e-21	9	ATP6AP2
CMTM6	2.84326826774588e-25	0.33748441349843	0.911	0.54	9.06945712045582e-21	9	CMTM6
ARPC5	6.86513059369508e-25	0.388116396211615	0.968	0.85	2.18983935677686e-20	9	ARPC5
LIFR1	1.78130823569081e-24	0.353659615845377	0.924	0.561	5.68201701020654e-20	9	LIFR
COBLL11	2.03889963519378e-24	0.352188240388021	0.936	0.573	6.50368205634112e-20	9	COBLL1
GUK11	2.66185812279274e-24	0.331393707185802	0.987	0.909	8.4907950400843e-20	9	GUK1
ENTPD12	3.11048978586208e-24	0.310656956461978	0.86	0.444	9.92184031894285e-20	9	ENTPD1
YBX11	4.06954219949574e-24	0.408196656753542	0.975	0.903	1.29810257079515e-19	9	YBX1
ANKRD371	1.16822826813585e-23	0.637298713743745	0.834	0.523	3.72641452969973e-19	9	ANKRD37
ID11	2.4969104094666e-23	0.447974334069729	0.994	0.933	7.96464482411656e-19	9	ID1
ARPC1B1	2.54854807861009e-23	0.427872666266619	0.936	0.743	8.12935866115045e-19	9	ARPC1B
PCTP	2.98405525965157e-23	0.32960714876758	0.516	0.201	9.51853946723656e-19	9	PCTP
GSTP12	5.79234411315578e-23	0.356822137615808	0.994	0.894	1.84764192521443e-18	9	GSTP1
MYL12B	1.30097856897084e-22	0.344816900638282	1	0.947	4.14986143930318e-18	9	MYL12B
CD151	1.65928057093123e-22	0.373694758812622	0.994	0.811	5.29277316515645e-18	9	CD151
PPP1R14A	2.66124751899686e-22	0.43309910179554	0.949	0.693	8.48884733609618e-18	9	PPP1R14A
HHEX	3.29630114169435e-22	0.316202212941973	0.803	0.425	1.05145413817766e-17	9	HHEX
UTRN1	3.49370762603425e-22	0.443957164705497	0.994	0.856	1.11442285855241e-17	9	UTRN
TUBB4B1	3.84693204343379e-22	0.369187432734956	0.93	0.692	1.22709438321451e-17	9	TUBB4B
ANXA3	7.20435039496223e-22	0.367923886597709	0.955	0.657	2.29804368898505e-17	9	ANXA3
DST1	1.45122270833454e-21	0.382913748084221	0.949	0.681	4.62911019504551e-17	9	DST
GAPDH2	1.66323435061186e-21	0.388062700882802	0.994	0.981	5.3053849315817e-17	9	GAPDH
LIMS11	1.68400464398808e-21	0.348943533162975	0.949	0.733	5.37163801339318e-17	9	LIMS1
SHE1	2.09350927693492e-21	0.308086116224684	0.924	0.623	6.677875891567e-17	9	SHE
EMP21	2.14818123852206e-21	0.373066113749988	0.981	0.676	6.85226851463766e-17	9	EMP2
HEY12	2.36122719851982e-21	0.343274642782846	0.809	0.393	7.53184251783851e-17	9	HEY1
CDC42EP3	4.16383513659964e-21	0.385556236240154	0.815	0.49	1.32818013187255e-16	9	CDC42EP3
RPS63	9.52177998724932e-21	0.380770664947514	1	0.983	3.03725738033279e-16	9	RPS6
ADAM151	1.78867779379091e-20	0.360485833334581	0.994	0.836	5.70552442663426e-16	9	ADAM15
SKIL	2.30248233820058e-20	0.386228558052471	0.962	0.772	7.34445816239221e-16	9	SKIL
CXCL2	5.2839100190316e-20	0.315866572044876	0.318	0.096	1.6854616178707e-15	9	CXCL2
KRT10	6.55506903632346e-20	0.312646042648863	0.904	0.687	2.09093592120646e-15	9	KRT10
FN13	7.55049223490972e-20	0.600850071872995	0.924	0.753	2.4084560130915e-15	9	FN1
LDLR	8.27419957358009e-20	0.364828060166067	0.669	0.343	2.63930417998058e-15	9	LDLR
UBC	8.42919874119265e-20	0.339860098646099	0.994	0.953	2.68874581446563e-15	9	UBC
SRSF5	2.24339603533435e-19	0.319534262142476	0.924	0.631	7.15598467350951e-15	9	SRSF5
NFKBIA1	9.68835889987293e-19	0.5715585802595	0.911	0.727	3.09039272188147e-14	9	NFKBIA
EFEMP2	9.89759958796012e-19	0.335725619866155	0.924	0.68	3.15713631656752e-14	9	EFEMP2
HSPB1	1.49558044700973e-18	0.31256405102391	1	0.937	4.77060250987164e-14	9	HSPB1
SMAD71	2.6394831189712e-18	0.33328364211774	0.975	0.756	8.41942325289432e-14	9	SMAD7
RAMP2	2.68559032688383e-18	0.305364563659032	1	0.986	8.56649602469403e-14	9	RAMP2
PDLIM7	3.48142388708955e-18	0.309347639241351	0.764	0.465	1.11050459150382e-13	9	PDLIM7
HSPA51	5.12881578857626e-18	0.391979612527033	0.987	0.865	1.63598966024006e-13	9	HSPA5
ID31	6.20554993682398e-18	0.404850894546601	0.994	0.934	1.97944631884811e-13	9	ID3
RALB	2.10116278763808e-17	0.340734781231531	0.892	0.578	6.70228906000794e-13	9	RALB
EMP11	3.7779471092795e-17	0.321795482184056	0.962	0.818	1.20508956891798e-12	9	EMP1
FTH12	3.83636816182761e-17	0.313671371215238	0.994	0.961	1.22372471625977e-12	9	FTH1
IDI1	3.24646282799311e-16	0.337917400489929	0.58	0.304	1.03555671287324e-11	9	IDI1
A2M2	6.2561250178547e-16	0.346565557915843	1	0.861	1.99557875819529e-11	9	A2M
ARGLU12	1.36100221346543e-15	0.407669006073131	0.994	0.922	4.34132486051204e-11	9	ARGLU1
PDLIM13	6.81820367928811e-15	0.441537588622061	0.936	0.645	2.17487060961932e-10	9	PDLIM1
CSRP11	3.99887033852628e-14	0.317557334475522	0.911	0.696	1.27555966058311e-09	9	CSRP1
TAGLN1	8.25714166843116e-14	0.515357168675904	0.484	0.231	2.63386304939617e-09	9	TAGLN
JUN	1.03958085447213e-13	0.693389796148553	0.911	0.903	3.31605500959519e-09	9	JUN
F2R2	1.66787110359757e-13	0.302587851648938	0.898	0.75	5.32017524625552e-09	9	F2R
CD46	4.45789741465852e-13	0.303353510516981	0.885	0.642	1.42198011732777e-08	9	CD46
TSC22D12	6.63837051168767e-13	0.300305924378368	0.917	0.707	2.11750742581813e-08	9	TSC22D1
SOX182	4.42598829674968e-12	0.444343189571452	0.994	0.899	1.41180174689721e-07	9	SOX18
TPM1	1.38566348885253e-10	0.491154377103782	0.803	0.665	4.4199893967418e-06	9	TPM1
CCNL1	4.87589653077917e-09	0.306673680876301	0.739	0.591	0.000155531347538794	9	CCNL1
SOCS31	8.72799467044427e-08	0.347409518692656	0.541	0.36	0.00278405573997831	9	SOCS3
HLA-DRB11	1.00475289932466e-07	0.725434662346388	0.561	0.4	0.00320496079826581	9	HLA-DRB1
EEF1G3	9.37178647813108e-07	0.300184628845436	0.656	0.476	0.0298941245079425	9	EEF1G
NTS1	0	2.93735842364144	0.991	0.035	0	10	NTS
TFF3	0	2.90699354036919	0.972	0.031	0	10	TFF3
PROX11	0	1.78476646215792	0.972	0.051	0	10	PROX1
MFAP41	0	1.6996670820435	0.679	0.018	0	10	MFAP4
STAB2	0	1.10066017023609	0.736	0.001	0	10	STAB2
PTX3	0	1.08346533090524	0.632	0.001	0	10	PTX3
MPP7	0	0.985148323189238	0.868	0.007	0	10	MPP7
RELN	0	0.926327540187587	0.736	0.009	0	10	RELN
PARD6G	0	0.891430469428402	0.84	0.037	0	10	PARD6G
TAC3	0	0.875128933039317	0.481	0.003	0	10	TAC3
TBX1	0	0.803397788912934	0.83	0.007	0	10	TBX1
IGF1	0	0.795705712400964	0.66	0.016	0	10	IGF1
STON2	0	0.738325773497362	0.774	0.002	0	10	STON2
EFNA5	0	0.611637187079947	0.575	0.012	0	10	EFNA5
GPM6A	0	0.608538320802624	0.708	0.003	0	10	GPM6A
TNFRSF11A	0	0.606637585040133	0.717	0.027	0	10	TNFRSF11A
REEP1	0	0.603805239986647	0.623	0.013	0	10	REEP1
MRC1	0	0.599277995826992	0.66	0.01	0	10	MRC1
CXADR	0	0.592413803862917	0.651	0.005	0	10	CXADR
SLC38A1	0	0.572891210678605	0.726	0.031	0	10	SLC38A1
HOXD9	0	0.542004047705859	0.613	0.003	0	10	HOXD9
PDPN	0	0.534256639612502	0.538	0.001	0	10	PDPN
SLC45A3	0	0.509182506371928	0.604	0.008	0	10	SLC45A3
ALDH1A11	0	0.500649012272794	0.528	0.01	0	10	ALDH1A1
C6orf141	0	0.497709748583016	0.509	0.006	0	10	C6orf141
PCLO	0	0.491120849056378	0.443	0.005	0	10	PCLO
LRRN4CL	0	0.471128003336343	0.604	0.003	0	10	LRRN4CL
LY96	0	0.402048626696272	0.519	0.014	0	10	LY96
UBAP1L	2.12975198992657e-298	0.325972991230347	0.519	0.015	6.79348289746776e-294	10	UBAP1L
DOCK5	8.68136109943605e-290	0.541146469949527	0.566	0.019	2.76918056349811e-285	10	DOCK5
SCG3	5.02341178191173e-277	0.380988098035836	0.321	0.005	1.6023678901942e-272	10	SCG3
DSP	2.56195679386441e-252	1.03879147614877	0.943	0.074	8.17212978106869e-248	10	DSP
HOXD8	1.69187538784911e-246	0.541783512757135	0.708	0.037	5.39674411216108e-242	10	HOXD8
LYVE1	5.18594632025585e-246	2.60476427032812	0.915	0.075	1.65421315723521e-241	10	LYVE1
CCL21	8.734080111164e-224	4.34066184100483	0.991	0.104	2.78599687385909e-219	10	CCL21
LAPTM5	5.85797052974165e-223	0.946689939750915	0.764	0.053	1.86857543957699e-218	10	LAPTM5
SPHK1	1.13581799958392e-217	0.747896661665294	0.811	0.06	3.62303225507279e-213	10	SPHK1
MXRA8	2.37400437953516e-217	0.898465136271715	0.679	0.041	7.57259916984124e-213	10	MXRA8
RAB11FIP12	2.08831246169505e-214	1.03630283189828	0.943	0.088	6.66129909031487e-210	10	RAB11FIP1
UCP2	1.30483378528653e-203	0.50635363376938	0.538	0.026	4.16215880830698e-199	10	UCP2
NR2F11	8.87858661736703e-191	1.83399664111361	0.943	0.106	2.83209155920773e-186	10	NR2F1
NUPR1	1.88261549832555e-184	1.10647396324321	0.83	0.079	6.00516691655884e-180	10	NUPR1
CCDC102B	1.48193515704387e-183	0.450716537957889	0.481	0.023	4.72707676393853e-179	10	CCDC102B
PLIN5	7.99276918693592e-182	0.582603483917368	0.491	0.024	2.54953351524882e-177	10	PLIN5
ABI3BP	9.55137914946786e-178	0.345654947795507	0.406	0.016	3.04669892109726e-173	10	ABI3BP
FOXC21	2.11647957596759e-176	0.598182869470873	0.613	0.04	6.75114655142141e-172	10	FOXC2
FAM189A2	6.4652063857549e-173	0.685630936872738	0.736	0.062	2.0622715329281e-168	10	FAM189A2
MAF	8.16002257966005e-153	1.06505249699319	0.849	0.1	2.60288400245996e-148	10	MAF
TMEM140	1.36410543242928e-151	0.371476829684902	0.547	0.037	4.35122350836291e-147	10	TMEM140
PDGFA	6.75193415272077e-149	0.508677579761387	0.623	0.05	2.15373195603487e-144	10	PDGFA
TRMT9B	1.02183614263225e-134	0.535938324411551	0.613	0.053	3.25945292776835e-130	10	TRMT9B
GJD3	3.01370789305095e-130	0.635365181168979	0.396	0.022	9.61312543725393e-126	10	GJD3
LINC01116	1.56338106579564e-129	0.424686599244769	0.594	0.052	4.98687292367493e-125	10	LINC01116
FAM102A	6.04890501838834e-129	0.495631302908967	0.67	0.068	1.92947972276551e-124	10	FAM102A
CFI	7.02633809745766e-129	0.547740341697107	0.84	0.105	2.24126132632704e-124	10	CFI
KBTBD11	4.51711028038752e-126	0.787482875528426	0.849	0.119	1.44086783723801e-121	10	KBTBD11
SBSPON	6.37425691805526e-126	0.511011264383006	0.462	0.033	2.03326047172127e-121	10	SBSPON
SLC43A2	6.36001390911501e-124	0.377608989947746	0.453	0.031	2.02871723672951e-119	10	SLC43A2
LINC01197	8.96696944888802e-118	0.360059163209124	0.519	0.044	2.8602839148063e-113	10	LINC01197
PDGFC	2.01453175376465e-117	0.355347180392247	0.481	0.037	6.42595338815848e-113	10	PDGFC
FAM174B	1.40821075726896e-115	0.390820055494165	0.472	0.036	4.49191067353654e-111	10	FAM174B
SLC22A23	1.84072559395703e-115	0.380043256940448	0.519	0.044	5.87154649960413e-111	10	SLC22A23
OAS1	1.05005097990356e-111	0.315254775526231	0.453	0.035	3.34945261569636e-107	10	OAS1
RAB3IL1	5.28049459635798e-111	0.655360095531336	0.792	0.115	1.68437216634627e-106	10	RAB3IL1
SEMA3D	1.0788758817822e-107	0.303741656724918	0.425	0.031	3.44139828770887e-103	10	SEMA3D
MMRN12	1.99797158644626e-106	2.0726361693931	0.991	0.252	6.37312976644627e-102	10	MMRN1
CCL14	2.10560800340934e-105	1.39400295028702	0.566	0.06	6.71646840927512e-101	10	CCL14
PKHD1L12	9.67711696740331e-103	0.571727694580413	0.679	0.084	3.08680677026231e-98	10	PKHD1L1
NR2F1-AS1	2.23581809888039e-98	0.349662815370775	0.538	0.056	7.13181257180867e-94	10	NR2F1-AS1
SEMA3A2	1.58712876187857e-96	0.729240446951219	0.774	0.122	5.06262332464025e-92	10	SEMA3A
CLU3	3.87753038256452e-95	1.67181195700826	0.934	0.234	1.23685464143043e-90	10	CLU
OAF	1.64124287860428e-88	0.537835828631272	0.736	0.122	5.23523653417195e-84	10	OAF
PCBD1	3.55520305330506e-87	1.00643730144827	0.934	0.263	1.13403866994325e-82	10	PCBD1
PTPRE	2.20867654208069e-86	1.02749610450469	0.962	0.272	7.04523643392899e-82	10	PTPRE
CRACR2B	1.32579236385225e-83	0.723586065153894	0.821	0.168	4.22901248221592e-79	10	CRACR2B
GPR146	2.78780536946603e-83	0.572368911438917	0.557	0.07	8.89254156752275e-79	10	GPR146
ARL4A2	9.113293021295e-83	1.73995666637771	0.962	0.337	2.90695820793268e-78	10	ARL4A
LINC01558	2.73334080469525e-82	0.578193437531011	0.679	0.107	8.71881049881691e-78	10	LINC01558
GIMAP5	3.19328604771552e-82	0.474074424976042	0.604	0.083	1.0185943835003e-77	10	GIMAP5
TSHZ21	2.7765443715142e-80	1.07086745829939	0.915	0.223	8.856621236256e-76	10	TSHZ2
RASSF91	1.30387323927892e-77	0.721230617072232	0.792	0.166	4.15909485865189e-73	10	RASSF9
RADIL	6.18379119296246e-77	0.466724372688344	0.538	0.072	1.97250571473117e-72	10	RADIL
PRSS231	1.39357329215104e-76	0.850773405350964	0.736	0.143	4.44522008730339e-72	10	PRSS23
MCUB	1.79895235208792e-72	0.332378762830106	0.566	0.084	5.73829821269004e-68	10	MCUB
PDE2A	8.06009209829585e-71	0.506709578701312	0.745	0.142	2.57100817751441e-66	10	PDE2A
CD741	2.80910096643127e-69	0.518923873022269	0.651	0.111	8.96047026272248e-65	10	CD74
GNG121	1.40618733438963e-68	0.638680389480278	0.792	0.185	4.48545635923605e-64	10	GNG12
FLT4	4.39491891275917e-67	0.74494056752311	0.868	0.227	1.40189123479192e-62	10	FLT4
MPP1	3.29577352301694e-66	0.308090602079161	0.528	0.076	1.05128583837194e-61	10	MPP1
TSPAN5	5.09390338744671e-66	0.662097376713392	0.698	0.147	1.62485330252775e-61	10	TSPAN5
RALGAPA2	4.98379360286946e-65	0.685634058583601	0.821	0.211	1.5897304834433e-60	10	RALGAPA2
TFPI3	1.59806108513745e-64	1.94435738470446	1	0.725	5.09749524937144e-60	10	TFPI
PLSCR43	1.38081960849048e-63	1.09295282547882	0.915	0.29	4.40453838716293e-59	10	PLSCR4
CD47	1.467209891215e-63	1.00119341484601	0.953	0.402	4.68010611099761e-59	10	CD47
MYZAP	6.34451496885071e-62	0.368363322250166	0.528	0.081	2.023773384764e-57	10	MYZAP
SIRPA	5.63512056946084e-61	0.302272010991079	0.462	0.065	1.79749075924662e-56	10	SIRPA
[truncated: 201 more rows]
