# Supplementary material for: Mapping the developing human cardiac endothelium at single-cell resolution identifies MECOM as a regulator of arteriovenous gene expression
Source: Cardiovasc Res. 2022 Feb 25;118(14):2960–72. doi: 10.1093/cvr/cvac023 (PMC9648824; doi:10.1093/cvr/cvac023)
Supplement: cvac023_Supplementary_Data [file cvac023_supplementary_data.zip › supplementary_file_3.csv]

Ens_ID	chr	start	stop	Ens_Name	Ens_Type	control1	control2	control3	control4	MECOM1	MECOM2	MECOM3	MECOM4	ctrl_meanFPKM	ctrl_seFPKM	MECOM_meanFPKM	MECOM_seFPKM	fpkm_max_treatment	LogFC_MECOM	padj_MECOM	TF	CC	New_Type	MECOM_TRANSFAC	MECOM_TRANSFAC_control	Notable
ENSG00000000971.16	chr1	196652043	196747504	CFH	protein_coding	2.14	1.4	1.5	2.91	0.92	0.58	1	1.85	1.9875	0.348457912331843	1.0875	0.269980709187404	1.9875	-0.882556300641772	0.00563332975463441	NA	NA	NA	Absent	Absent	NA
ENSG00000003249.15	chr16	90004871	90019890	DBNDD1	protein_coding	2.14	1.66	1.04	1.57	0.66	0.58	0.67	0.38	1.6025	0.225402417910723	0.5725	0.0672526331578673	1.6025	-1.43978619265149	0.00327747376866157	NA	NA	NA	Absent	Absent	NA
ENSG00000003402.20	chr2	201116154	201176687	CFLAR	protein_coding	19.81	23.25	17.6	17.74	32.89	31.84	26.68	31.76	19.6	1.3173900966178	30.7925	1.39479613205658	30.7925	0.698879445193458	1.98726059645848e-16	NA	NA	NA	Absent	Absent	NA
ENSG00000005059.16	chr4	109560209	109688719	MCUB	protein_coding	34.25	28.6	27.68	20.16	50.23	52.56	42.78	38.42	27.6725	2.89484419557714	45.9975	3.27555688649528	45.9975	0.790335503719896	2.74346757088806e-11	NA	NA	NA	Absent	Absent	NA
ENSG00000006327.14	chr16	3018445	3022383	TNFRSF12A	protein_coding	28.24	18.72	20.41	24.32	9.58	8.96	7.68	12.13	22.9225	2.12529360716741	9.5875	0.93526622769491	22.9225	-1.2113609923741	2.83496391469976e-11	NA	NA	NA	Absent	Absent	NA
ENSG00000006468.14	chr7	13891229	13991425	ETV1	protein_coding	8.18	10.5	9.23	7.85	4.74	5.55	6.38	3.59	8.94	0.597452927016012	5.065	0.594817899304765	8.94	-0.80131320098442	2.59952712405651e-08	TF	NA	TF	Absent	Absent	NA
ENSG00000006638.13	chr19	3594507	3606875	TBXA2R	protein_coding	4.95	4.83	5.68	5.14	8.89	10.1	8.7	9.51	5.15	0.187838583186025	9.3	0.317831192092071	9.3	0.903336083611048	7.6021415930317e-09	NA	NA	NA	Absent	Absent	NA
ENSG00000007908.16	chr1	169722640	169764705	SELE	protein_coding	0.26	0.54	0.2	0.49	0.96	3.81	1.73	2.94	0.3725	0.0838028440249295	2.36	0.632178772183945	2.36	2.63132650531104	1.44782256691075e-17	NA	NA	NA	Absent	Absent	NA
ENSG00000010278.15	chr12	6199715	6238271	CD9	protein_coding	59.06	58.44	58.99	54.37	95.66	109.18	88.75	65.95	57.715	1.12358429441972	89.885	9.03613163914736	89.885	0.662587575045003	8.71624075321447e-10	NA	NA	NA	Absent	Absent	NA
ENSG00000010319.7	chr3	52433035	52445103	SEMA3G	protein_coding	81.92	97.31	94.73	96.56	134.45	148.26	172.94	168.21	92.63	3.61087939427503	155.965	8.94591573475479	155.965	0.790790547925299	6.42080996208886e-36	NA	NA	NA	Absent	Absent	NA
ENSG00000010671.16	chrX	101349447	101390796	BTK	protein_coding	11.57	14.36	24.54	21.52	27.77	24.97	41.97	43.8	17.9975	3.02429709464309	34.6275	4.81611595756027	34.6275	1.00635239035457	9.58191881511394e-14	NA	NA	NA	Absent	Absent	NA
ENSG00000013364.19	chr16	29820394	29848039	MVP	protein_coding	7.67	7.44	9.74	12.11	3.97	4.72	5.1	6.35	9.24	1.08749712643298	5.035	0.497234015999174	9.24	-0.822913954010071	5.47030089167776e-08	NA	NA	NA	Absent	Absent	NA
ENSG00000013725.14	chr11	60971680	61020377	CD6	protein_coding	5.18	6.38	7.09	6.58	8.8	9.38	9.33	9.37	6.3075	0.404462091342728	9.22	0.140416048465503	9.22	0.601327607491871	7.7525259863406e-05	NA	NA	NA	Absent	Absent	NA
ENSG00000014914.21	chr1	149928651	149936879	MTMR11	protein_coding	2.66	3.5	4.46	3.54	1.34	2.28	2.6	2.28	3.54	0.367695526217005	2.125	0.27232027712481	3.54	-0.707040797688832	0.0113415157831236	NA	NA	NA	Absent	Absent	NA
ENSG00000017427.17	chr12	102395874	102481744	IGF1	protein_coding	0.22	0.45	0.42	0.45	5.13	4.85	2.72	5.02	0.385	0.0554526825320471	4.43	0.572901969508455	4.43	3.65307462600107	5.42546523172626e-35	NA	NA	NA	MECOMtarget	Absent	label
ENSG00000019505.8	chr11	45240302	45286341	SYT13	protein_coding	0.53	0.57	0.31	0.81	2.01	1.31	1.9	3.18	0.555	0.102428837085396	2.1	0.391429005908692	2.1	1.93815799042022	2.00495876383058e-13	NA	NA	NA	Absent	Absent	NA
ENSG00000019582.16	chr5	150400041	150412969	CD74	protein_coding	15.27	13.46	15.32	18.09	7.7	6.47	9.28	8.53	15.535	0.955253020583203	7.995	0.602086649356497	15.535	-0.925723885658273	1.00285911416662e-07	NA	NA	NA	Absent	Absent	NA
ENSG00000023892.11	chr6	35297818	35321771	DEF6	protein_coding	6.08	5.21	5.08	4.85	2.51	2.89	3.95	3.12	5.305	0.268840101175401	3.1175	0.304668535734602	5.305	-0.741362629307083	0.0048363136765277	NA	NA	NA	Absent	Absent	NA
ENSG00000024422.12	chr19	47713422	47743134	EHD2	protein_coding	33.45	34.15	30.85	32.23	15.21	18.61	15.81	15.16	32.67	0.724844810976805	16.1975	0.8176121227901	32.67	-0.972707587219206	1.39350121164227e-29	NA	NA	NA	Absent	Absent	NA
ENSG00000035681.9	chr8	58583508	58659853	NSMAF	protein_coding	16.07	16.86	18.34	16.18	25.84	24.84	24.25	24.87	16.8625	0.522563791959093	24.95	0.329216240992654	24.95	0.611844485516593	6.99685870154627e-10	NA	NA	NA	Absent	Absent	NA
ENSG00000036565.15	chr8	20144855	20183206	SLC18A1	protein_coding	2.81	2.15	1.52	3.77	16.1	13.73	11.7	19.89	2.5625	0.480995062344719	15.355	1.75880878248129	15.355	2.65806132346748	8.04047770927362e-69	NA	NA	NA	Absent	Absent	NA
ENSG00000037757.14	chr19	13764522	13774282	MRI1	protein_coding	70.67	65.93	80.3	76.18	110.44	121.74	132.18	142.81	73.27	3.14277743405415	126.7925	6.94332698231427	126.7925	0.832446482063418	9.33404443648767e-31	NA	NA	NA	Absent	Absent	NA
ENSG00000038295.8	chr4	165873237	166104457	TLL1	protein_coding	0.57	1.47	2.94	2.65	9.74	14.98	19.39	20.28	1.9075	0.547545660196481	16.0975	2.41523765221286	16.0975	3.30687866139372	1.4654159307407e-27	NA	NA	NA	Absent	Absent	NA
ENSG00000042813.8	chr7	49850421	50121329	ZPBP	protein_coding	0.74	0.16	0.08	0.35	1.05	1.39	1.39	1.32	0.3325	0.147160626527614	1.2875	0.0808676902930542	1.2875	2.30898630052074	0.0231044705239245	NA	NA	NA	Absent	Absent	NA
ENSG00000048740.18	chr10	10798397	11336675	CELF2	protein_coding	3.33	3.78	2.72	2.28	6.59	7.05	6.72	6.49	3.0275	0.330539332001503	6.7125	0.121954568043459	6.7125	1.21012242393515	5.11974083788165e-18	NA	NA	NA	Absent	Absent	NA
ENSG00000049192.15	chr5	65148738	65481920	ADAMTS6	protein_coding	5.22	5.51	5.29	6.44	11.04	10.26	12.63	9.6	5.615	0.281853981108422	10.8825	0.652614932406546	10.8825	0.994346282187158	2.86873970172392e-15	NA	NA	NA	MECOMtarget	Absent	NA
ENSG00000050555.19	chr9	131009174	131094473	LAMC3	protein_coding	1.44	0.99	1.14	0.91	12.98	10.75	9.72	10.53	1.12	0.116833214455479	10.995	0.697740400626671	10.995	3.36365881287673	2.76747551820554e-118	NA	NA	NA	Absent	Absent	NA
ENSG00000050767.18	chr5	178237476	178590393	COL23A1	protein_coding	61.61	70.95	79.6	70.51	99.06	118.93	118.85	109.53	70.6675	3.67346878531269	111.5925	4.72429602339509	111.5925	0.704821448851423	3.10258114316344e-28	NA	NA	NA	Absent	Absent	NA
ENSG00000053918.18	chr11	2444684	2849105	KCNQ1	protein_coding	3.68	2.54	2.37	2.44	1.69	1.54	1.63	1.61	2.7575	0.30947199657912	1.6175	0.0309232921921324	2.7575	-0.709452044230473	0.0136338693637174	NA	NA	NA	Absent	Absent	NA
ENSG00000054598.9	chr6	1609915	1613897	FOXC1	protein_coding	3.36	2.46	2.17	3.39	3.69	4.02	3.69	5.07	2.845	0.311729049015327	4.1175	0.326888742540945	4.1175	0.587924052810781	0.00380011072293126	TF	NA	TF	Absent	Absent	NA
ENSG00000056291.19	chr4	72031902	72148305	NPFFR2	protein_coding	5.92	5.03	4.1	4.29	3.28	2.41	2.22	2.75	4.835	0.413571839789252	2.665	0.23246863587733	4.835	-0.818473415352547	0.00770675919730253	NA	NA	NA	Absent	Absent	NA
ENSG00000058262.10	chr3	128051641	128071683	SEC61A1	protein_coding	102.17	110.59	108.94	110.37	48.92	54.68	50.88	52.63	108.0175	1.98318504347594	51.7775	1.22889092952412	108.0175	-1.01763854674012	1.19572704475794e-64	NA	NA	NA	Absent	Absent	NA
ENSG00000060982.15	chr12	24810024	24949101	BCAT1	protein_coding	10	14.65	9.55	9.68	21.06	21.1	18.93	15.46	10.97	1.23030484027334	19.1375	1.32647637873176	19.1375	0.85839177917808	5.14127968110421e-18	NA	NA	NA	Absent	Absent	NA
ENSG00000061918.14	chr4	155758992	155807811	GUCY1B1	protein_coding	7.23	7.37	8.6	9.22	2.47	3.16	3.24	4.12	8.105	0.482536699813254	3.2475	0.338313833592421	8.105	-1.28806718234017	2.36344864002953e-17	NA	NA	NA	Absent	Absent	NA
ENSG00000063127.16	chr19	49289638	49325215	SLC6A16	protein_coding	1.66	0.53	2.79	1.12	0.46	0.55	0.16	0.47	1.525	0.480667938047325	0.41	0.0857321409974112	1.525	-1.68862401303977	0.0445776748755807	NA	NA	NA	Absent	Absent	NA
ENSG00000063438.20	chr5	321714	438291	AHRR	protein_coding	0.49	0.78	1.45	1.61	1.14	1.32	1.59	2.47	1.0825	0.267063506804405	1.63	0.294872853955735	1.63	0.710445098646678	0.0211951427129313	TF	NA	TF	Absent	Absent	NA
ENSG00000063601.17	chrX	150692971	150765108	MTMR1	protein_coding	4.55	7.64	7.59	6.97	2.7	3.78	4.52	3.81	6.6875	0.728610263904282	3.7025	0.375374812687266	6.6875	-0.807301796700777	9.39912914631901e-08	NA	NA	NA	Absent	Absent	NA
ENSG00000064225.12	chr3	98732236	98821201	ST3GAL6	protein_coding	23.53	20.05	17.48	15.32	13.16	11.27	11.03	9.14	19.095	1.76635453217448	11.15	0.822040145005096	19.095	-0.729202515221788	1.99247076998692e-09	NA	NA	NA	Absent	Absent	NA
ENSG00000064300.9	chr17	49495293	49515008	NGFR	protein_coding	0.81	1.46	1.05	1.14	32.35	50.36	25.53	22.15	1.115	0.134443296597487	32.5975	6.28932610989975	32.5975	4.87436865540104	5.41814244841462e-89	NA	NA	NA	Absent	Absent	NA
ENSG00000064692.20	chr5	122311354	122464219	SNCAIP	protein_coding	25.08	30.65	22.45	23.01	60.06	67.89	56.7	46.75	25.2975	1.87166314187854	57.85	4.38005136956178	57.85	1.23412874745747	5.21739634788085e-50	NA	NA	NA	Absent	Absent	NA
ENSG00000064989.13	chr2	187341964	187448460	CALCRL	protein_coding	131.56	168.42	175.72	165.71	230.88	232.05	274	280.33	160.3525	9.82749321631242	254.315	13.2577301350319	254.315	0.711489415488493	1.02052078388464e-25	NA	NA	NA	Absent	Absent	NA
ENSG00000065534.19	chr3	123610049	123884332	MYLK	protein_coding	3.16	3.86	3.63	2.84	6.85	7.34	8.33	10.18	3.3725	0.229614713523909	8.175	0.735804548323353	8.175	1.3135874999635	6.29070901826193e-12	NA	NA	NA	Absent	Absent	NA
ENSG00000066583.12	chr5	129094749	129114028	ISOC1	protein_coding	18.6	16.07	20	16.57	26.89	26.11	24.66	26.88	17.81	0.912204289984797	26.135	0.524507705694905	26.135	0.604217317008679	3.14723570815933e-07	NA	NA	NA	Absent	Absent	NA
ENSG00000066813.14	chr16	20536226	20576427	ACSM2B	protein_coding	0.53	0.36	0.38	0.2	0.86	1.26	1.03	0.91	0.3675	0.0675	1.015	0.089116029235299	1.015	1.59377024300728	0.0318710769621062	NA	NA	NA	Absent	Absent	NA
ENSG00000067066.17	chr2	230415942	230545606	SP100	protein_coding	6.28	5.03	6.26	7.51	3.42	3.17	3.88	4.13	6.27	0.506244341532163	3.65	0.217293963714289	6.27	-0.729872182260166	0.000254422568306216	TF	NA	TF	Absent	Absent	NA
ENSG00000067141.17	chr15	73051710	73305205	NEO1	protein_coding	5.94	9.58	10.94	11.69	12.71	14.91	20.91	13.83	9.5375	1.27619470170765	15.59	1.82931681236466	15.59	0.768974451613974	3.2014214589695e-09	NA	NA	NA	Absent	Absent	NA
ENSG00000068831.19	chr11	64726911	64745456	RASGRP2	protein_coding	30.74	28.86	30.39	25.04	19.3	17.19	16.28	17.61	28.7575	1.30466071579294	17.595	0.632488471568191	28.7575	-0.661965753975438	4.12205568848024e-08	NA	NA	NA	Absent	Absent	NA
ENSG00000069122.19	chr6	46852522	46954943	ADGRF5	protein_coding	8.4	8.25	8.35	8.35	41.98	35.81	43.58	39.87	8.3375	0.0314576434802948	40.31	1.68140318385171	40.31	2.31074468410294	7.48150494775822e-213	NA	NA	NA	Absent	Absent	NA
ENSG00000070193.5	chr5	44300247	44389706	FGF10	protein_coding	1.32	1.9	2.09	1.46	3.06	4.75	3.3	3.59	1.6925	0.181170959777407	3.675	0.37435500085703	3.675	1.17777297238122	8.82756321182486e-10	NA	NA	NA	Absent	Absent	NA
ENSG00000070526.15	chr17	76624761	76643786	ST6GALNAC1	protein_coding	8.88	4.22	1.44	1.2	12.32	5.64	1.92	3.23	3.935	1.78511204130161	5.7775	2.31288555344473	5.7775	0.701542307561747	0.0169785384518463	NA	NA	NA	Absent	Absent	NA
ENSG00000071073.13	chr2	98619106	98731132	MGAT4A	protein_coding	1.52	2.37	1.62	1.52	2.69	2.37	3.68	2.9	1.7575	0.205522707585642	2.91	0.278836869871974	2.91	0.765770079263251	0.0014553166057224	NA	NA	NA	Absent	Absent	NA
ENSG00000071246.11	chr14	76761468	76783015	VASH1	protein_coding	123.08	152.7	139.92	149.95	80.71	90.79	92.53	92.83	141.4125	6.69953154456837	89.215	2.87043986176335	141.4125	-0.618830339571304	4.03453128438619e-26	NA	NA	NA	Absent	Absent	NA
ENSG00000072201.14	chr4	53459301	53701405	LNX1	protein_coding	1.64	1.66	1.51	1.89	0.7	0.66	0.42	0.96	1.675	0.0790042192966089	0.685	0.11056672193748	1.675	-1.28347988782046	0.000256029450572137	NA	NA	NA	Absent	Absent	NA
ENSG00000073331.18	chr4	112285509	112442621	ALPK1	protein_coding	0.92	0.9	1.95	1.27	1.34	1.67	2.3	2.57	1.26	0.245187003461983	1.97	0.282223315833402	1.97	0.72273232637766	0.0193853381638756	NA	NA	NA	Absent	Absent	NA
ENSG00000074527.13	chr12	95657807	95791189	NTN4	protein_coding	3.31	4.16	7.71	8.02	0.6	0.63	1.05	1.1	5.8	1.20644795439615	0.845	0.133322916259734	5.8	-2.70413805940379	2.16113104184923e-40	NA	NA	NA	MECOMtarget	Absent	label
ENSG00000075643.6	chr18	36187497	36272157	MOCOS	protein_coding	1.2	0.68	0.72	1.43	0.45	0.46	0.43	0.36	1.0075	0.183819431326869	0.425	0.0225462487641145	1.0075	-1.12775391313148	0.00397196125102154	NA	NA	NA	Absent	Absent	NA
ENSG00000076043.11	chr11	114439435	114450279	REXO2	protein_coding	133.65	119.11	117.48	101.55	77.98	71.06	65.72	59.81	117.9475	6.56389413762898	68.6425	3.86854058399288	117.9475	-0.737015999915542	5.14341459495774e-19	NA	NA	NA	Absent	Absent	NA
ENSG00000076356.7	chr1	208022242	208244384	PLXNA2	protein_coding	7.31	9.27	7.11	7.49	4.06	4.95	5.5	5.39	7.795	0.497753285607773	4.975	0.327325016866519	7.795	-0.609498166647211	2.61294567719026e-07	NA	NA	NA	Absent	Absent	NA
ENSG00000076662.10	chr19	10333776	10339661	ICAM3	protein_coding	10.98	9.07	9.2	8.97	5.85	5.53	5.66	4.84	9.555	0.477327630319749	5.47	0.220037875527525	9.555	-0.762119300348269	9.04165284955852e-05	NA	NA	NA	Absent	Absent	NA
ENSG00000076706.17	chr11	119308529	119321521	MCAM	protein_coding	81.81	82.4	45.14	39.72	41.89	41.01	29.5	23.82	62.2675	11.5071277729646	34.055	4.42777690645467	62.2675	-0.79172936482068	6.8476503845381e-21	NA	NA	NA	Absent	Absent	NA
ENSG00000076826.10	chr19	7595863	7618304	CAMSAP3	protein_coding	8.45	6.83	7.31	8	4.31	4.95	4.85	5.24	7.6475	0.359452708989653	4.8375	0.194309675518231	7.6475	-0.614132477213874	0.000131448658251094	NA	NA	NA	Absent	Absent	NA
ENSG00000077943.8	chr10	15513954	15719922	ITGA8	protein_coding	0.38	0.35	0.53	0.46	3.23	3.1	3.25	1.07	0.43	0.0406201920231798	2.6625	0.531873653543145	2.6625	2.59163679851025	5.9138294345258e-18	NA	NA	NA	MECOMtarget	MECOMtarget	label
ENSG00000078053.17	chr7	38383704	38631420	AMPH	protein_coding	2.59	3.39	2.91	3.02	1.07	1.47	1.35	1.16	2.9775	0.164993686747908	1.2625	0.0904963166837929	2.9775	-1.19667578056904	1.41029607034514e-06	NA	NA	NA	Absent	Absent	NA
ENSG00000078549.15	chr7	31052308	31111479	ADCYAP1R1	protein_coding	1.94	2.23	1.5	1.47	0.55	0.9	0.52	0.76	1.785	0.183143841465299	0.6825	0.0900347155268455	1.785	-1.34144720550369	1.13096741563355e-07	NA	NA	NA	Absent	Absent	NA
ENSG00000078725.13	chr9	119153458	119369435	BRINP1	protein_coding	3.11	4.19	5.58	9.25	5.78	4.86	9.95	14.91	5.5325	1.3383097237436	8.875	2.29630318846039	8.875	0.698516973144845	1.59996922886204e-05	NA	NA	NA	Absent	Absent	NA
ENSG00000078902.16	chr11	1274371	1309654	TOLLIP	protein_coding	21.5	23.09	19.09	18.07	8.35	8.97	8.44	9.74	20.4375	1.13964449866322	8.875	0.319126411734702	20.4375	-1.15663086090989	4.87456008368561e-24	NA	NA	NA	Absent	Absent	NA
ENSG00000079215.15	chr5	36596588	36688334	SLC1A3	protein_coding	3.7	6.15	5.72	5.87	1.35	1.61	1.19	2.7	5.36	0.560461119674386	1.7125	0.340352146068353	5.36	-1.65689349046502	3.84232233554467e-13	NA	NA	NA	Absent	Absent	NA
ENSG00000079257.8	chr3	158645822	158672648	LXN	protein_coding	89.24	53.5	48.89	45.86	39.92	27.47	23.16	24.94	59.3725	10.0789561091415	28.8725	3.78716555179024	59.3725	-0.977805381639802	2.50032068816999e-19	NA	NA	NA	Absent	Absent	NA
ENSG00000079385.23	chr19	42507304	42561234	CEACAM1	protein_coding	11.32	5.39	7.29	7.41	23.84	21.55	29.93	23.99	7.8525	1.24497908282295	24.8275	1.79011347405688	24.8275	1.74534960526411	2.66254476576509e-33	NA	NA	NA	Absent	Absent	NA
ENSG00000079691.18	chr6	25279078	25620530	CARMIL1	protein_coding	2.51	1.64	1.72	2.22	1.38	0.78	0.58	0.88	2.0225	0.207057761667286	0.905	0.170171482138851	2.0225	-1.1517447008187	3.67909250252958e-06	NA	NA	NA	Absent	Absent	NA
ENSG00000080493.18	chr4	71062667	71572087	SLC4A4	protein_coding	2.23	2.52	2.6	2.49	5.04	4.83	5.23	6.4	2.46	0.0801040989379861	5.375	0.351295222474393	5.375	1.16434693871326	3.99828124923605e-20	NA	NA	NA	MECOMtarget	Absent	NA
ENSG00000080561.14	chrX	107825755	107931637	MID2	protein_coding	1.85	2.67	2.33	3.27	3.57	3.13	4.33	4.76	2.53	0.298552061344974	3.9475	0.367114310081569	3.9475	0.690002219140789	0.000827763860748182	NA	NA	NA	Absent	Absent	NA
ENSG00000080709.16	chr5	114055926	114496500	KCNN2	protein_coding	2.05	2.28	1.97	1.88	1.06	1.07	0.7	0.42	2.045	0.0856835262268463	0.8125	0.156597945920969	2.045	-1.35356121924004	0.000364139295150712	NA	NA	NA	Absent	Absent	NA
ENSG00000081041.9	chr4	74097040	74099196	CXCL2	protein_coding	77.58	49.67	57.47	45.31	39.17	42.19	30.13	25.74	57.5075	7.1479138856499	34.3075	3.83657046288305	57.5075	-0.695416519166843	3.78349730950856e-06	NA	NA	NA	Absent	Absent	NA
ENSG00000081138.14	chr18	65750252	65890337	CDH7	protein_coding	1.63	1.4	1.37	2.13	3.63	2.85	2.81	2.95	1.6325	0.175706905574786	3.06	0.19226717521893	3.06	0.961669000426855	1.62175871194253e-05	NA	NA	NA	Absent	Absent	NA
ENSG00000082196.21	chr5	34017858	34043213	C1QTNF3	protein_coding	5.72	6.37	7.71	4.34	10.54	10.77	14.33	8.28	6.035	0.700600932533398	10.98	1.25000666664889	10.98	0.908090576025375	4.09819889725991e-09	NA	NA	NA	Absent	Absent	NA
ENSG00000082438.18	chr2	164653624	164843679	COBLL1	protein_coding	3.47	4.33	4.44	3.44	1.71	1.83	1.45	2	3.92	0.269474797832129	1.7475	0.115641327675994	3.92	-1.11637360893786	1.22112179292154e-08	NA	NA	NA	Absent	Absent	NA
ENSG00000082497.12	chr1	210232796	210246631	SERTAD4	protein_coding	1.25	1.29	0.95	0.57	0.69	0.23	0.15	0.11	1.015	0.166608323121426	0.295	0.134008706184835	1.015	-2.00931101952076	1.39260503735052e-05	NA	NA	NA	MECOMtarget	Absent	NA
ENSG00000082684.16	chr3	122909082	123028605	SEMA5B	protein_coding	1.73	2.11	2.53	3.36	0.65	0.79	0.52	1.06	2.4325	0.349675444757945	0.755	0.115650335062204	2.4325	-1.64786325428931	9.36196991663918e-10	NA	NA	NA	Absent	Absent	NA
ENSG00000083857.14	chr4	186587794	186726722	FAT1	protein_coding	13.15	9.92	13.53	16.31	19.14	21.69	18.45	20.46	13.2275	1.30827096454315	19.935	0.718383602262747	19.935	0.654620501773157	0.00326725101125447	NA	NA	NA	Absent	Absent	NA
ENSG00000085063.17	chr11	33703010	33736479	CD59	protein_coding	165.75	151.3	148.68	142.44	259.16	258.71	219.33	197.17	152.0425	4.93255575234584	233.5925	15.3150342120632	233.5925	0.65633980461698	1.00744377399338e-19	NA	NA	NA	Absent	Absent	NA
ENSG00000086991.13	chr11	89324353	89498187	NOX4	protein_coding	14.74	12.81	15.08	11.4	5.84	7.48	6.78	4.52	13.5075	0.862161769429999	6.155	0.640227824033497	13.5075	-1.10119271096525	2.1007895265919e-09	NA	NA	NA	Absent	Absent	NA
ENSG00000087085.16	chr7	100889994	100896974	ACHE	protein_coding	0.29	0.66	0.73	0.54	1.55	1.46	1.97	0.84	0.555	0.0966522977826532	1.455	0.23318447632722	1.455	1.42264523753623	0.00421706028200185	NA	NA	NA	Absent	Absent	NA
ENSG00000087206.17	chr5	176905005	177022633	UIMC1	protein_coding	23.07	24.82	25.07	21.34	13.68	13.21	16.83	14.68	23.575	0.867722113736112	14.6	0.804041872873131	23.575	-0.655713596723978	8.87612163496522e-08	NA	NA	NA	Absent	Absent	NA
ENSG00000087253.13	chr16	55509072	55586666	LPCAT2	protein_coding	22.15	23.63	24.27	23.65	15.02	13.7	12.31	14.22	23.425	0.450212912594327	13.8125	0.569669129115021	23.425	-0.720619770983859	1.80398877523495e-15	NA	NA	NA	Absent	Absent	NA
ENSG00000088179.9	chr2	119759922	119984899	PTPN4	protein_coding	3.22	2.98	3.46	2.42	6.61	4.11	4.71	5.22	3.02	0.222710574513201	5.1625	0.533156871849177	5.1625	0.805206182393732	3.06306255419552e-06	NA	NA	NA	Absent	Absent	NA
ENSG00000090339.9	chr19	10271093	10286615	ICAM1	protein_coding	6.55	6.1	5.32	4.86	9.9	14.35	9.9	10.52	5.7075	0.379942429849576	11.1675	1.07085149141544	11.1675	1.00594826032667	7.24046988242789e-12	NA	NA	NA	Absent	Absent	NA
ENSG00000090530.10	chr3	189956728	190122437	P3H2	protein_coding	2.12	2.98	3.5	5.16	6.94	6.85	7.7	5.96	3.44	0.64005208121423	6.8625	0.356145452495653	6.8625	1.10455007883467	1.44840340346959e-06	NA	NA	NA	Absent	Absent	NA
ENSG00000090776.6	chrX	68829021	68842160	EFNB1	protein_coding	2.35	2.1	2.69	3.55	4.77	5.62	7.63	8.36	2.6725	0.316501053184135	6.595	0.84002480122117	6.595	1.33609554099424	3.20006250057172e-16	NA	NA	NA	Absent	Absent	NA
ENSG00000091513.16	chr3	133746040	133796641	TF	protein_coding	2.6	1.85	1.75	1.98	3.74	2.03	2.54	4.2	2.045	0.190897005389468	3.1275	0.506217591555252	3.1275	0.615100133905308	0.0205878273009882	NA	NA	NA	Absent	Absent	NA
ENSG00000091592.16	chr17	5499427	5619424	NLRP1	protein_coding	4.93	5.5	6.46	6.09	2.9	3.02	4.76	3.98	5.745	0.335968748546647	3.665	0.437749928612216	5.745	-0.629398513245807	1.58378777206903e-05	NA	NA	NA	Absent	Absent	NA
ENSG00000091879.14	chr8	6499632	6563409	ANGPT2	protein_coding	16.79	18.56	9.04	8.16	9.17	10.48	5.43	3.71	13.1375	2.6506174595114	7.1975	1.57988066532465	13.1375	-0.846324652311933	2.43625092681125e-13	NA	NA	NA	Absent	MECOMtarget	NA
ENSG00000091972.18	chr3	112332347	112362812	CD200	protein_coding	10.71	9.67	12.65	10.46	16.79	15.82	19.35	17.66	10.8725	0.632592219891034	17.405	0.749360838759717	17.405	0.725640751351334	1.06222828638454e-08	NA	NA	NA	Absent	Absent	NA
ENSG00000092969.12	chr1	218345336	218444619	TGFB2	protein_coding	2.03	1.52	2.36	2.81	4.48	7.29	6.34	9.13	2.18	0.271937492817743	6.81	0.968787902484336	6.81	1.68495395015414	2.09119396183846e-20	NA	NA	NA	MECOMtarget	Absent	NA
ENSG00000095303.17	chr9	122370530	122395703	PTGS1	protein_coding	2.87	2.89	2.74	4.28	6.05	6.8	5.91	10.09	3.195	0.363191868484598	7.2125	0.978863073502452	7.2125	1.20978308545565	2.68125103913745e-20	NA	NA	NA	Absent	Absent	NA
ENSG00000095397.16	chr9	114402080	114505473	WHRN	protein_coding	1.81	1.66	2.33	2.95	3.1	2.85	3.75	3.36	2.1875	0.291901096263786	3.265	0.192288845230294	3.265	0.646033167909551	0.0158362080198044	NA	NA	NA	Absent	Absent	NA
ENSG00000095713.14	chr10	97865000	98030828	CRTAC1	protein_coding	5.51	2.82	1.49	3.85	10.14	7.28	3.42	8.52	3.4175	0.848423783652171	7.34	1.43185194765381	7.34	1.18361609938414	1.47700440826404e-11	NA	NA	NA	Absent	Absent	NA
ENSG00000095739.11	chr10	28677510	28682932	BAMBI	protein_coding	15.67	21.69	30.27	43.46	34.48	42.61	59.75	71.56	27.7725	6.02634822397998	52.1	8.35533063379302	52.1	0.991053435677389	5.84604104726982e-24	NA	NA	NA	Absent	Absent	NA
ENSG00000099139.14	chr9	75890644	76362975	PCSK5	protein_coding	18.42	23.11	21.28	19.16	47.19	48.14	56.81	44.77	20.4925	1.06231959252697	49.2275	2.62516150296828	49.2275	1.30637361187564	3.32646179980846e-68	NA	NA	NA	Absent	Absent	NA
ENSG00000100092.24	chr22	37634654	37656117	SH3BP1	protein_coding	3.87	6.08	7.58	5.17	2.78	3.68	3.6	4.1	5.675	0.780283068294236	3.54	0.276043474836845	5.675	-0.60717117075745	0.0139858870343589	NA	NA	NA	Absent	Absent	NA
ENSG00000100142.16	chr22	37952607	38041915	POLR2F	protein_coding	158.23	122.76	117.33	119.76	96.62	78.86	72.03	80.39	129.52	9.634207284463	81.975	5.20892263332832	129.52	-0.613807591512919	3.95868546044611e-09	NA	NA	NA	Absent	Absent	NA
ENSG00000100234.12	chr22	32801705	32863041	TIMP3	protein_coding	29.77	18.46	15.15	16.14	95.64	64.49	46.34	33.94	19.88	3.36884005754701	60.1025	13.4041252201204	60.1025	1.58843012191815	4.38966146559075e-20	NA	NA	NA	Absent	Absent	NA
ENSG00000100276.10	chr22	29312933	29319679	RASL10A	protein_coding	9.96	9.15	8.55	10.03	4.51	4.59	3.02	4.06	9.4225	0.352783573880644	4.045	0.361028623057323	9.4225	-1.17997042443785	5.45709158870101e-08	NA	NA	NA	Absent	Absent	NA
ENSG00000100321.15	chr22	39349925	39385575	SYNGR1	protein_coding	5.11	6.61	7.75	6.93	10.57	9.35	10.55	11.64	6.6	0.551633936592012	10.5275	0.467838558336812	10.5275	0.728225097899872	3.17885926834396e-07	NA	NA	NA	Absent	Absent	NA
ENSG00000100504.17	chr14	50857891	50944483	PYGL	protein_coding	3.3	3.59	3.61	4.05	5.57	6.19	6.08	4.95	3.6375	0.15467034837572	5.6975	0.283412979001786	5.6975	0.688077194983164	0.000836805753160453	NA	NA	NA	Absent	Absent	NA
ENSG00000100592.16	chr14	59188646	59371405	DAAM1	protein_coding	7.17	7.71	8.25	10.99	17.08	10.89	17.28	14.14	8.53	0.849117188614151	14.8475	1.50176215937589	14.8475	0.835218606136277	1.18545717167763e-08	NA	NA	NA	Absent	Absent	NA
ENSG00000100842.13	chr14	23356403	23365752	EFS	protein_coding	5.28	6.22	7.61	7.13	8.91	11.46	11.55	12.64	6.56	0.514894811264074	11.14	0.790221487938667	11.14	0.811998464113813	1.54322573084315e-09	NA	NA	NA	Absent	Absent	NA
ENSG00000101444.13	chr20	34280268	34311802	AHCY	protein_coding	70.95	70.26	69.93	66.67	133.89	129.75	119.96	115.1	69.4525	0.951528375824915	124.675	4.32611931566078	124.675	0.885845513202836	4.09251934619998e-41	NA	NA	NA	Absent	Absent	NA
ENSG00000101670.12	chr18	49560699	49599185	LIPG	protein_coding	59.22	80.66	87.82	82.9	269.1	317.28	391.76	346.61	77.65	6.32268666522916	331.1875	25.7474229697524	331.1875	2.13810701606173	4.35352794722639e-276	NA	NA	NA	Absent	Absent	NA
ENSG00000102007.11	chrX	49171898	49175235	PLP2	protein_coding	14.25	12.51	10.95	13.5	4.89	5.02	4.59	4.76	12.8025	0.712920928294296	4.815	0.0918785430155847	12.8025	-1.36415107531982	4.21891958053831e-10	NA	NA	NA	Absent	Absent	NA
ENSG00000102010.15	chrX	15464246	15556529	BMX	protein_coding	25.01	23.18	24.65	31.1	13.37	12.33	12.53	20.75	25.985	1.75033568209072	14.745	2.01430509109221	25.985	-0.79709124905076	5.04100173490725e-14	NA	NA	NA	Absent	Absent	NA
ENSG00000102034.17	chrX	130063955	130110716	ELF4	protein_coding	10.58	12.28	13	12.21	6.1	5.74	6.34	6.71	12.0175	0.511344225220806	6.2225	0.203976101541332	12.0175	-0.905021329028991	4.73016584650121e-17	TF	NA	TF	Absent	Absent	NA
ENSG00000102230.14	chrX	24558087	24672677	PCYT1B	protein_coding	4.17	4.96	4.15	4	6.81	5.72	7.24	6.7	4.32	0.216679486800204	6.6175	0.321049710584929	6.6175	0.655106333081815	8.75769199084406e-06	NA	NA	NA	Absent	Absent	NA
ENSG00000102271.14	chrX	87517409	87670050	KLHL4	protein_coding	86.06	101.22	90.08	76.33	188.99	176.98	167.94	164.94	88.4225	5.15051190821521	174.7125	5.40337143982039	174.7125	1.03100565354619	6.95298993389825e-51	NA	NA	NA	Absent	Absent	NA
ENSG00000102287.19	chrX	151953124	151974680	GABRE	protein_coding	8.56	8.75	12.51	11.39	12.68	18.36	21.35	21.56	10.3025	0.979041836014512	18.4875	2.06916800912831	18.4875	0.878521393172515	7.18461833542871e-16	NA	NA	NA	Absent	Absent	NA
ENSG00000102290.23	chrX	91779261	92623230	PCDH11X	protein_coding	1.51	2.37	1.56	1.82	0.31	0.51	0.37	0.54	1.815	0.197082892881819	0.4325	0.0551324163567436	1.815	-2.02887703446149	2.19808773735571e-20	NA	NA	NA	Absent	Absent	NA
ENSG00000102359.9	chrX	100644195	100675788	SRPX2	protein_coding	24.12	29.84	29.34	31.11	10.97	13.46	17.26	18.4	28.6025	1.53990462366992	15.0225	1.71459604086016	28.6025	-0.907956416654433	1.09068247117058e-16	NA	NA	NA	Absent	Absent	NA
ENSG00000102678.7	chr13	21671073	21704498	FGF9	protein_coding	0.88	1.03	1.88	2.06	4.77	6.75	9.82	9.54	1.4625	0.296883113924206	7.72	1.2029754777218	7.72	2.46865280864686	3.73298415752161e-33	NA	NA	NA	Absent	Absent	NA
ENSG00000102683.8	chr13	23180979	23325162	SGCG	protein_coding	0.11	0.06	0.19	0.15	1.58	1.05	1.65	1.95	0.1275	0.0278013788626871	1.5575	0.187233143433528	1.5575	3.75786205999497	2.42535801764636e-08	NA	NA	NA	Absent	Absent	NA
ENSG00000102802.10	chr13	30906271	30925572	MEDAG	protein_coding	10.48	9.98	11.47	11.47	5.8	6.59	6.27	8.36	10.85	0.372223051408695	6.755	0.559054260932395	10.85	-0.647537492683525	4.94574012169266e-05	NA	NA	NA	Absent	Absent	NA
ENSG00000103187.8	chr16	84565596	84618078	COTL1	protein_coding	79.33	65.9	58.11	50.79	153.32	130.62	93.33	72.93	63.5325	6.10287415212428	112.55	18.0920576496981	112.55	0.832506354723328	2.41288937684846e-20	NA	NA	NA	Absent	Absent	NA
ENSG00000103257.9	chr16	87830023	87869507	SLC7A5	protein_coding	1.44	1.68	1.6	2.42	0.96	0.9	0.69	1.12	1.785	0.217466472511665	0.9175	0.0889170962188937	1.785	-0.903898816938516	0.00099262031936346	NA	NA	NA	Absent	Absent	NA
ENSG00000103449.12	chr16	51135975	51151367	SALL1	protein_coding	4.07	4.16	3.31	3.93	4.81	8	7.09	5.28	3.8675	0.191762657122461	6.295	0.75135987826518	6.295	0.723190969589941	0.000242095310898008	TF	NA	TF	Absent	Absent	NA
ENSG00000103485.19	chr16	29663279	29698699	QPRT	protein_coding	20.29	17.09	29.38	32.07	38.09	30.79	45.46	49.98	24.7075	3.57746738862378	41.08	4.21523625277002	41.08	0.799337305505089	4.37196571132689e-16	NA	NA	NA	Absent	Absent	NA
ENSG00000103855.18	chr15	73683966	73714514	CD276	protein_coding	112.3	104.6	99.29	107.34	164.74	163.61	174.79	201.54	105.8825	2.7143826032206	176.17	8.82203585725351	176.17	0.773811088732562	3.05627314951209e-27	NA	NA	NA	Absent	Absent	NA
ENSG00000104237.11	chr8	54509422	54871720	RP1	protein_coding	2.3	2.4	2.62	1.79	3.81	3.32	3.61	2.96	2.2775	0.175706905574786	3.425	0.184774637509228	3.425	0.632585646621857	0.0211951427129313	NA	NA	NA	Absent	Absent	NA
ENSG00000104368.19	chr8	42174718	42207709	PLAT	protein_coding	22.02	29.74	35.52	32.46	13.93	19.59	21.56	20.29	29.935	2.89040222114501	18.8425	1.68749012342789	29.935	-0.621667154603507	2.15147730248335e-11	NA	NA	NA	Absent	Absent	NA
ENSG00000104419.17	chr8	133237175	133302022	NDRG1	protein_coding	7.3	6.67	13.86	8.75	4.78	5	5.96	5.9	9.145	1.63087144394237	5.41	0.303809150619266	9.145	-0.653170817666918	0.000321023962540705	NA	NA	NA	Absent	Absent	NA
ENSG00000104635.15	chr8	22367278	22434129	SLC39A14	protein_coding	2.67	3.04	3.34	3.7	1.19	1.3	1.52	1.97	3.1875	0.218989154982616	1.495	0.172554339267374	3.1875	-1.06444411093434	5.8076285079487e-08	NA	NA	NA	Absent	Absent	NA
ENSG00000104689.10	chr8	23190452	23225102	TNFRSF10A	protein_coding	3.58	4.45	3.31	4.07	1.85	2.28	2.77	2.74	3.8525	0.253783864735329	2.41	0.217753683474394	3.8525	-0.650788192372056	0.0278027786105282	NA	NA	NA	Absent	Absent	NA
ENSG00000104938.18	chr19	7763210	7769605	CLEC4M	protein_coding	6.64	4.16	3.8	3.45	36.13	35.04	27.72	20.95	4.5125	0.72382519759032	29.96	3.5363941145372	29.96	2.79290428310615	1.02055337134837e-82	NA	NA	NA	Absent	Absent	NA
ENSG00000105472.13	chr19	50723364	50725718	CLEC11A	protein_coding	16.63	12.76	13.81	15.93	25.68	21.51	21.67	21.19	14.7825	0.902139817323235	22.5125	1.06053740308078	22.5125	0.654054384071964	5.53801300704259e-06	NA	NA	NA	Absent	Absent	NA
ENSG00000105552.15	chr19	48795062	48811029	BCAT2	protein_coding	31.2	24.96	24.97	25.02	17.65	16.38	15.69	17.66	26.5375	1.55422207229212	16.845	0.488407275403087	26.5375	-0.608087569639261	3.07703264767653e-06	NA	NA	NA	Absent	Absent	NA
ENSG00000105605.8	chr19	53909278	53943950	CACNG7	protein_coding	3.42	3.82	3.27	3.76	1.74	2.14	1.66	2.35	3.5675	0.132625726513876	1.9725	0.163878766165724	3.5675	-0.815932663256506	0.00182873410051362	NA	NA	NA	Absent	Absent	NA
ENSG00000105639.20	chr19	17824780	17848071	JAK3	protein_coding	6.81	8.17	8.78	9.94	11.35	13.16	14.93	15.03	8.425	0.651568620075174	13.6175	0.869323252114348	13.6175	0.739310076957217	4.22757584051209e-15	NA	NA	NA	Absent	Absent	NA
ENSG00000105699.17	chr19	35248330	35267964	LSR	protein_coding	8.48	6.6	6.1	7.71	1.92	1.62	1.78	1.64	7.2225	0.53746899135361	1.74	0.0697614984548545	7.2225	-2.00682805095797	7.52550495970696e-22	NA	NA	NA	Absent	Absent	NA
ENSG00000105866.15	chr7	21428043	21514822	SP4	protein_coding	1.48	2.32	1.64	1.12	0.83	1.23	0.89	1.08	1.64	0.251396101799531	1.0075	0.0913213191611539	1.64	-0.636751106884174	0.0347425016451203	TF	NA	TF	Absent	Absent	NA
ENSG00000105880.7	chr7	97020396	97024950	DLX5	protein_coding	0.38	0.48	0.35	1.34	1.57	1.82	1.41	3.37	0.6375	0.235809775030638	2.0425	0.450469662315529	2.0425	1.83857919453894	0.000653943806625844	TF	NA	TF	Absent	Absent	NA
ENSG00000105889.16	chr7	22419444	22727613	STEAP1B	protein_coding	2.05	2.36	2.15	1.96	3.59	4.78	3.9	6.32	2.13	0.0859263250310016	4.6475	0.611819349699457	4.6475	1.145066866488	0.000494796900426665	NA	NA	NA	Absent	Absent	NA
ENSG00000105976.16	chr7	116672196	116798377	MET	protein_coding	3.25	4.18	3.49	4.06	9.46	8.99	9.15	11.54	3.745	0.223327114341273	9.785	0.593078128636242	9.785	1.42812546003868	1.46551919278839e-37	NA	NA	NA	Absent	Absent	NA
ENSG00000106003.13	chr7	2512529	2529177	LFNG	protein_coding	7.84	6.69	6.36	8.01	13	14.51	15.95	18.83	7.225	0.411187305251512	15.5725	1.24165464199994	15.5725	1.14302395257957	3.73002756444133e-15	NA	NA	NA	Absent	Absent	NA
ENSG00000106031.9	chr7	27193503	27200091	HOXA13	protein_coding	11.86	13.16	11.67	16.29	17.76	17.96	17.98	25.37	13.245	1.06763367625167	19.7675	1.86816030272208	19.7675	0.615665002056303	3.4101687500433e-13	TF	NA	TF	Absent	Absent	NA
ENSG00000106123.12	chr7	142855061	142871094	EPHB6	protein_coding	3.92	3.86	6.54	7.2	6.65	7.77	7.25	8.85	5.38	0.870823365174209	7.63	0.466619045189256	7.63	0.597753290987828	0.00110619019864771	NA	NA	NA	Absent	Absent	NA
ENSG00000106236.4	chr7	98617285	98629869	NPTX2	protein_coding	0.46	0.53	0.39	0.63	3.39	3.25	2.19	1.97	0.5025	0.0512144185426982	2.7	0.361893170240427	2.7	2.45245699186904	7.00469691898986e-14	NA	NA	NA	Absent	Absent	NA
ENSG00000106333.13	chr7	100602363	100608175	PCOLCE	protein_coding	7.73	9.06	10.1	14.1	4.88	6.41	5.4	7.27	10.2475	1.37269427890311	5.99	0.531899113241098	10.2475	-0.713566600156497	0.0100800308865311	NA	NA	NA	Absent	Absent	NA
ENSG00000106772.18	chr9	76611376	76906114	PRUNE2	protein_coding	4.49	5.23	4.99	5.56	7.83	8.09	10.46	10.01	5.0675	0.225180483168502	9.0975	0.665249013528017	9.0975	0.87738252326348	2.35524238726543e-10	NA	NA	NA	Absent	Absent	NA
ENSG00000106829.20	chr9	79571773	79726882	TLE4	protein_coding	12.08	14.65	9.82	8.63	24.26	21.28	22.96	18.96	11.295	1.32759494324637	21.865	1.14441761025714	21.865	1.01544281789732	1.10432279305676e-18	NA	NA	NA	Absent	Absent	NA
ENSG00000106868.17	chr9	112040783	112175297	SUSD1	protein_coding	14.22	15.96	13.52	13.38	26.4	24.57	24.33	20.69	14.27	0.592536918681022	23.9975	1.19547323265726	23.9975	0.789689539540827	1.15143887586792e-15	NA	NA	NA	Absent	Absent	NA
ENSG00000107104.20	chr9	470291	746106	KANK1	protein_coding	2.93	3.32	3.26	3.34	1.35	1.94	1.81	1.85	3.2125	0.0956882960450231	1.7375	0.13199589640086	3.2125	-0.853725323982789	1.40867189270571e-05	NA	NA	NA	Absent	Absent	NA
ENSG00000107249.24	chr9	3824127	4348392	GLIS3	protein_coding	0.34	0.4	0.45	0.3	1.44	1.12	1.44	1.34	0.3725	0.0330088372005639	1.335	0.0754431353183751	1.335	1.89945712377089	3.83820117211571e-11	TF	NA	TF	MECOMtarget	Absent	label
ENSG00000107518.18	chr10	115093365	115948999	ATRNL1	protein_coding	0.93	1.5	1.67	1.06	4.53	4.43	7.54	6.25	1.29	0.175831358598706	5.6875	0.745501788506685	5.6875	2.18058633958098	1.28695059156216e-33	NA	NA	NA	Absent	Absent	NA
ENSG00000107562.16	chr10	44370165	44386493	CXCL12	protein_coding	5.69	5.6	14.3	29.33	13.51	15.45	29.59	60.46	13.73	5.58587056778082	29.7525	10.8449576416877	29.7525	1.23501765290881	1.18059527986223e-28	NA	NA	NA	Absent	Absent	NA
ENSG00000107719.9	chr10	70478767	70568450	PALD1	protein_coding	10.52	9.07	4.47	4.04	3.71	3.55	2.17	1.47	7.025	1.62878533474079	2.725	0.542670864029631	7.025	-1.30399668580782	2.0200781522244e-20	NA	NA	NA	Absent	Absent	NA
ENSG00000107742.13	chr10	72059034	72089032	SPOCK2	protein_coding	5.82	5.14	6.41	9.71	2.26	1.51	2.1	2.16	6.77	1.01376361478733	2.0075	0.169084544927481	6.77	-1.69411799518376	7.89479540288878e-23	NA	NA	NA	Absent	Absent	NA
ENSG00000107807.13	chr10	101131300	101137789	TLX1	protein_coding	0.15	0.44	1.03	1.21	0.39	1.23	4.66	2.34	0.7075	0.248138905991517	2.155	0.925567393548412	2.155	1.51754322694063	0.00217238111833888	TF	NA	TF	Absent	Absent	NA
ENSG00000107821.15	chr10	101061989	101068131	KAZALD1	protein_coding	4.96	5.99	6.76	6.93	1.39	2.23	1.8	2.65	6.16	0.449240099130372	2.0175	0.271765063979902	6.16	-1.58170780431201	2.61528400575229e-11	NA	NA	NA	Absent	Absent	NA
ENSG00000107957.16	chr10	103594027	103855543	SH3PXD2A	protein_coding	3.92	5.83	5.31	5.2	7.34	7.43	8.4	8.29	5.065	0.405637358568792	7.865	0.278642542815462	7.865	0.687752831258445	1.52370950564885e-11	NA	NA	NA	Absent	Absent	NA
ENSG00000108018.16	chr10	106573663	107164706	SORCS1	protein_coding	0.3	0.41	0.31	0.29	1.73	1.22	0.85	1.05	0.3275	0.0278013788626871	1.2125	0.188342551396828	1.2125	1.89506960408581	3.69452120247565e-10	NA	NA	NA	MECOMtarget	Absent	label
ENSG00000108439.11	chr17	47941506	47949308	PNPO	protein_coding	3.83	3.74	4.44	4.52	1.56	1.65	2.37	3.35	4.1325	0.202129290306972	2.2325	0.414253847296558	4.1325	-0.906011891391383	0.000186313504852382	NA	NA	NA	Absent	Absent	NA
ENSG00000108468.15	chr17	48070052	48101478	CBX1	protein_coding	100.64	96.39	94.48	92.18	46.69	43.48	41.88	41.95	95.9225	1.79258832883255	43.5	1.12558873484057	95.9225	-1.09779726820589	1.8361129779961e-59	NA	Cell cycle	Cell cycle	Absent	Absent	NA
ENSG00000108511.10	chr17	48595751	48604992	HOXB6	protein_coding	18.87	20.3	16.52	13.77	25.23	31.7	27.5	23.93	17.365	1.42937340584374	27.09	1.70453806059002	27.09	0.689693682025243	5.31000429801972e-08	TF	NA	TF	Absent	Absent	NA
ENSG00000109099.16	chr17	15229773	15272292	PMP22	protein_coding	61.24	52.59	45.79	48.64	142.13	110.96	79.91	68.57	52.065	3.36108241493719	100.3925	16.547646547168	100.3925	0.944142098738365	1.10786846588841e-18	NA	NA	NA	Absent	Absent	NA
ENSG00000109270.13	chr4	99878336	99894428	LAMTOR3	protein_coding	28.27	23.73	26.35	24.39	14.1	13.06	10.92	12.35	25.685	1.02565020027948	12.6075	0.667475030743972	25.685	-0.982277051151116	2.42225706060141e-14	NA	NA	NA	Absent	Absent	NA
ENSG00000109667.12	chr4	9771153	10054936	SLC2A9	protein_coding	0.56	0.84	1.29	1.22	1.71	2.18	2.15	1.85	0.9775	0.170703202469471	1.9725	0.114918449345612	1.9725	1.11836105333094	0.0248184563395945	NA	NA	NA	Absent	Absent	NA
ENSG00000110002.16	chr11	124115404	124147721	VWA5A	protein_coding	36.29	34.05	29.85	30.85	68.8	61.36	46.05	36.78	32.76	1.47877201307932	53.2475	7.24957168275018	53.2475	0.709128197896118	4.19403459221112e-11	NA	NA	NA	Absent	Absent	NA
ENSG00000110042.8	chr11	59171430	59208588	DTX4	protein_coding	2.6	4.08	4.51	4.37	4.64	6.1	6.76	6.35	3.89	0.439222798436815	5.9625	0.46134540567056	5.9625	0.674327544569773	1.66265870124378e-07	NA	NA	NA	Absent	Absent	NA
ENSG00000110080.20	chr11	126355640	126440344	ST3GAL4	protein_coding	14.82	12.04	11.45	8.99	6.03	6.68	5.33	6.36	11.825	1.1970136451464	6.1	0.288934825407623	11.825	-0.893370369158387	2.59897941503241e-06	NA	NA	NA	Absent	Absent	NA
ENSG00000110092.4	chr11	69641156	69654474	CCND1	protein_coding	15.76	18.05	16.75	21.66	11.2	12.35	11.14	11.75	18.055	1.28989986691474	11.61	0.282282364545384	18.055	-0.585191654123519	1.74625770087448e-08	NA	NA	NA	Absent	Absent	NA
ENSG00000110328.6	chr11	11270877	11622005	GALNT18	protein_coding	42.75	42.58	36.17	37.69	85.54	82.54	77.23	67.64	39.7975	1.6847322982203	78.2375	3.92810466382962	78.2375	1.01601867483073	2.73442183983025e-43	NA	NA	NA	Absent	Absent	NA
ENSG00000110427.17	chr11	33376108	33674102	KIAA1549L	protein_coding	1.81	3.79	2.73	2.3	1.31	2	1.65	1.32	2.6575	0.42169054609591	1.57	0.16365614358567	2.6575	-0.695784768926321	1.72175434256434e-06	NA	NA	NA	Absent	Absent	NA
ENSG00000110536.14	chr11	47565430	47573461	PTPMT1	protein_coding	15.22	13.78	12.01	11.09	22.31	18.15	16.44	19.28	13.025	0.920258115965298	19.045	1.23499325234324	19.045	0.592574626085588	6.37756254602593e-05	NA	NA	NA	Absent	Absent	NA
ENSG00000110697.13	chr11	67491768	67506263	PITPNM1	protein_coding	7.35	10.16	9.28	11.38	3.83	5.36	5.88	6.55	9.5425	0.84821749372827	5.405	0.578741450620799	9.5425	-0.789471491734316	1.22666985894084e-09	NA	NA	NA	Absent	Absent	NA
ENSG00000110799.14	chr12	5948877	6124770	VWF	protein_coding	24.42	25.5	20.43	21.63	35.79	47.04	51.81	39.33	22.995	1.18138689682932	43.4925	3.63341523225739	43.4925	0.95290930281852	2.08472844410441e-07	NA	NA	NA	Absent	Absent	NA
ENSG00000111052.8	chr12	80792520	80937934	LIN7A	protein_coding	1.48	1.66	1.54	1.9	1.1	1.03	0.71	1.24	1.645	0.0928708781050335	1.02	0.112175457803092	1.645	-0.659061899353996	0.0247122034577609	NA	NA	NA	Absent	Absent	NA
ENSG00000111696.12	chr12	103770453	103841234	NT5DC3	protein_coding	1.28	2.05	1.75	1.54	1.7	3.59	2.51	2.06	1.655	0.163018403869011	2.465	0.409969511061493	2.465	0.587600923426694	0.00365535419176037	NA	NA	NA	Absent	Absent	NA
ENSG00000111737.12	chr12	120095099	120117502	RAB35	protein_coding	31.32	29.92	26.98	25.71	19.16	18.37	17.5	15.87	28.4825	1.29299635859245	17.725	0.705153647559641	28.4825	-0.640901083544082	2.13003593221972e-12	NA	NA	NA	Absent	Absent	NA
ENSG00000111879.20	chr6	118959763	119149387	FAM184A	protein_coding	2.52	2.56	2.97	2.23	5.34	5.15	5.69	4.5	2.57	0.152260741274083	5.17	0.249766557676029	5.17	1.05506133699381	5.36939894763819e-10	NA	NA	NA	Absent	Absent	NA
ENSG00000111885.7	chr6	119177205	119349761	MAN1A1	protein_coding	9.03	11.27	10.7	10.85	14.92	16.12	16.54	15.84	10.4625	0.4925	15.855	0.343256463886698	15.855	0.645781946412763	6.05095960631667e-13	NA	NA	NA	Absent	Absent	NA
ENSG00000111907.21	chr6	125119049	125264407	TPD52L1	protein_coding	15.61	11.03	14.44	17.08	5.51	6.15	8.11	9.95	14.54	1.28862329639038	7.43	1.00571699133835	14.54	-0.941569625248367	6.47761126301349e-06	NA	NA	NA	Absent	Absent	NA
ENSG00000111912.20	chr6	125781161	125932034	NCOA7	protein_coding	14.24	17.61	14.24	15.27	6.66	7.46	7.66	8.05	15.34	0.794659256117572	7.4575	0.292699362258729	15.34	-0.996801690570263	2.87933424658743e-18	NA	NA	NA	Absent	Absent	NA
ENSG00000111913.20	chr6	24804282	25042170	RIPOR2	protein_coding	2.68	2.83	2.62	3.36	4.8	4.79	5.34	4.65	2.8725	0.168393141190489	4.895	0.152233373476383	4.895	0.811324841076183	2.48619644117372e-06	NA	NA	NA	Absent	Absent	NA
ENSG00000112183.15	chr6	17281361	17293871	RBM24	protein_coding	4.6	2.72	2.83	3.1	6.83	3.93	5.02	5.38	3.3125	0.436527490543265	5.29	0.598762612949963	5.29	0.720165914971066	0.000648261119968363	NA	NA	NA	Absent	Absent	NA
ENSG00000112715.25	chr6	43770184	43786487	VEGFA	protein_coding	2.52	1.96	2.33	3.04	3.83	3.48	6.99	9.62	2.4625	0.224884229475227	5.98	1.44747481267666	5.98	1.21455002608439	3.22064774907727e-06	NA	NA	NA	Absent	Absent	NA
ENSG00000112769.20	chr6	112107931	112254939	LAMA4	protein_coding	58.28	51.77	45.82	33.2	96.55	91	81.54	47.01	47.2675	5.33492795171594	79.025	11.1123493615587	79.025	0.763572323627742	2.90102353919758e-24	NA	NA	NA	Absent	Absent	NA
ENSG00000113212.7	chr5	141172644	141176383	PCDHB7	protein_coding	0.46	0.63	0.6	0.82	0.91	1.2	1.35	0.99	0.6275	0.0740917224346508	1.1125	0.100031245118713	1.1125	0.883315986637533	0.0335619010611544	NA	NA	NA	Absent	Absent	NA
ENSG00000113389.16	chr5	32689070	32791724	NPR3	protein_coding	73.36	130.03	122.64	114.05	26.11	42.39	37	39.09	110.02	12.6486527609333	36.1475	3.52497369966548	110.02	-1.5517461229712	5.65306152954558e-143	NA	NA	NA	Absent	Absent	NA
ENSG00000113657.13	chr5	147390808	147510068	DPYSL3	protein_coding	8.71	9.7	9.42	14.4	4.72	4.9	4.87	7.29	10.5575	1.29766697705279	5.445	0.616258874175456	10.5575	-0.908206884991839	6.63112956011972e-19	NA	NA	NA	Absent	Absent	NA
ENSG00000113721.14	chr5	150113839	150155872	PDGFRB	protein_coding	3.3	3.57	4.42	5.45	0.99	2.4	1.84	2.84	4.185	0.484501461986098	2.0175	0.39896480630084	4.185	-1.07075663742987	3.86249370260584e-07	NA	NA	NA	Absent	Absent	NA
ENSG00000114200.10	chr3	165772904	165837462	BCHE	protein_coding	25.05	17.44	18.65	19.56	42.99	31.99	35.3	31.51	20.175	1.6820052516763	35.4475	2.65156046822747	35.4475	0.858016544763788	2.65987947257193e-18	NA	NA	NA	Absent	Absent	NA
ENSG00000114251.15	chr3	55465715	55490539	WNT5A	protein_coding	4.68	5.84	2.8	2.68	1.77	1.43	1.53	1.28	4	0.765419275081747	1.5025	0.102905701170214	4	-1.31707248670867	1.83184827833344e-10	NA	NA	NA	Absent	Absent	NA
ENSG00000114279.15	chr3	192139390	192767764	FGF12	protein_coding	1.41	1.47	1.49	1.18	3.31	2.15	3.25	2	1.3875	0.071224410609472	2.6775	0.349413198567732	2.6775	0.958320120923101	0.000249705600125548	NA	NA	NA	MECOMtarget	Absent	NA
ENSG00000114541.15	chr3	69168782	69542583	FRMD4B	protein_coding	33.32	45.79	42.84	37.71	63.22	65.24	67.83	70.27	39.915	2.76024304485432	66.64	1.53431309277692	66.64	0.791705329007066	3.27566390911851e-21	NA	NA	NA	Absent	Absent	NA
ENSG00000114698.15	chr3	146192335	146251179	PLSCR4	protein_coding	5.96	7.11	6.78	8.79	8.69	10.4	11.71	12.37	7.16	0.594684790456255	10.7925	0.811627736917199	10.7925	0.634533663418142	9.56685062365699e-06	NA	NA	NA	Absent	Absent	NA
ENSG00000115129.14	chr2	24077433	24085861	TP53I3	protein_coding	71.87	58.77	57.1	60.99	41.31	38.39	35.99	34.93	62.1825	3.3259920199343	37.655	1.41707151078083	62.1825	-0.677647518406643	1.88300549683057e-13	NA	NA	NA	Absent	Absent	NA
ENSG00000115232.14	chr2	181457202	181538940	ITGA4	protein_coding	11.24	17.56	11.03	11.03	21.53	25	22.99	20.63	12.715	1.61575833589061	22.5375	0.954038564908848	22.5375	0.89226042329024	2.96309962209765e-20	NA	NA	NA	Absent	Absent	NA
ENSG00000115252.18	chr2	182140036	182523192	PDE1A	protein_coding	0.31	0.24	0.53	0.52	0.47	0.55	1.24	1.75	0.4	0.0735980072193987	1.0025	0.303242889446727	1.0025	1.26939936356405	0.0203820959940617	NA	NA	NA	Absent	Absent	NA
ENSG00000115267.9	chr2	162267074	162318684	IFIH1	protein_coding	4.44	4.14	4.77	5	2.61	2.65	2.69	3.11	4.5875	0.188298300576505	2.765	0.116153633893506	4.5875	-0.685023979208988	0.00067821738740427	NA	NA	NA	Absent	Absent	NA
ENSG00000115271.11	chr2	162318840	162371595	GCA	protein_coding	59.56	54.96	69.83	65.48	40.79	37.86	36.29	36.05	62.4575	3.26722709903469	37.7475	1.0906907215155	62.4575	-0.676324294337525	8.22087516899219e-11	NA	NA	NA	Absent	Absent	NA
ENSG00000115380.20	chr2	55865967	55924139	EFEMP1	protein_coding	265.63	342.48	422.47	285.06	170.74	243.57	237.2	181.9	328.91	35.1956429595104	208.3525	18.679055728721	328.91	-0.608806463901899	6.47004614280745e-19	NA	NA	NA	Absent	Absent	NA
ENSG00000115461.5	chr2	216672105	216695549	IGFBP5	protein_coding	0.8	0.88	0.88	1.72	15.37	15.59	4.83	4.29	1.07	0.217485631709315	10.02	3.15457868290944	10.02	3.11159597128467	2.91615558985229e-05	NA	NA	NA	Absent	Absent	NA
ENSG00000115594.12	chr2	102064544	102179874	IL1R1	protein_coding	1.62	1.9	1.36	1.91	6.32	6.91	5.45	5.34	1.6975	0.131045475567326	6.005	0.372882912811336	6.005	1.86966059088862	1.56939247976134e-34	NA	NA	NA	Absent	Absent	NA
ENSG00000115652.15	chr2	106093308	106194301	UXS1	protein_coding	68.54	65.36	52.9	51.22	32.67	28.3	24.7	27.17	59.505	4.36061444447148	28.21	1.66586814204086	59.505	-1.03004503911901	1.99309081825399e-33	NA	NA	NA	Absent	Absent	NA
ENSG00000115902.11	chr2	64988477	65023865	SLC1A4	protein_coding	29.79	43.92	34.3	32.92	22.25	28.76	21.5	18.05	35.2325	3.0456345124347	22.64	2.23558717119239	35.2325	-0.59888465476655	1.79239298119167e-11	NA	NA	NA	Absent	Absent	NA
ENSG00000115993.13	chr2	201377207	201451500	TRAK2	protein_coding	5.45	6.93	5.97	6.1	3.33	3.56	3.21	3.4	6.1125	0.306550023106616	3.375	0.0730867064976023	6.1125	-0.810179343197785	9.56668452571414e-12	NA	NA	NA	Absent	Absent	NA
ENSG00000116132.12	chr1	170662728	170739421	PRRX1	protein_coding	1.26	1.14	1.63	1.37	1.9	2.19	2.4	2	1.35	0.104482853457717	2.1225	0.110330941565214	2.1225	0.709519883981489	0.0211793065916831	TF	NA	TF	Absent	Absent	NA
ENSG00000116288.13	chr1	7954291	7985505	PARK7	protein_coding	287.84	245.1	239.21	214.89	194.88	158.52	143.52	141.59	246.76	15.174049668211	159.6275	12.3449324117226	246.76	-0.588141546587764	5.27929995530891e-16	NA	NA	NA	Absent	Absent	NA
ENSG00000116774.12	chr1	113979391	114035572	OLFML3	protein_coding	8	6.59	4.98	5.69	16.51	17.46	16.68	9.63	6.315	0.651133626838608	15.07	1.82508903892385	15.07	1.27882134972859	1.23388401835119e-12	NA	NA	NA	Absent	Absent	NA
ENSG00000116962.15	chr1	235975830	236065109	NID1	protein_coding	140.42	159.51	148.61	139.69	293.1	271.64	281.2	242.06	147.0575	4.6171011377992	272	10.9025348734442	272	0.928943544317787	7.40612528169503e-48	NA	NA	NA	Absent	Absent	NA
ENSG00000117226.12	chr1	89006679	89022894	GBP3	protein_coding	3.31	2.06	4.14	4.21	1.46	1.1	1.54	1.35	3.43	0.500316566452348	1.3625	0.0957753447744599	3.43	-1.25263254297599	3.55674742672458e-05	NA	NA	NA	Absent	Absent	NA
ENSG00000117266.16	chr1	205504596	205532793	CDK18	protein_coding	4.03	3.49	3.81	3.63	1.67	1.35	2	1.95	3.74	0.116761865920913	1.7425	0.149631491783425	3.74	-1.07779088944555	1.80653580033533e-05	NA	NA	NA	Absent	Absent	NA
ENSG00000117400.18	chr1	43337818	43354466	MPL	protein_coding	0.54	0.51	0.56	0.52	1.6	1.48	1.59	1.87	0.5325	0.0110867789130417	1.635	0.082915619758885	1.635	1.66562139222358	6.24131989702653e-07	NA	NA	NA	Absent	Absent	NA
ENSG00000118257.17	chr2	205681990	205798133	NRP2	protein_coding	12.93	17.99	16.72	17.3	24.44	25.92	23.56	21.56	16.235	1.13183111225424	23.87	0.91102506368742	23.87	0.607362289887469	1.0985205462716e-09	NA	NA	NA	Absent	Absent	NA
ENSG00000118292.9	chr1	150268200	150280916	C1orf54	protein_coding	71.26	48.3	41.43	48.55	107.24	76.5	69.21	77.49	52.385	6.50430690645309	82.61	8.41498366011485	82.61	0.707375267101662	5.62446017803155e-06	NA	NA	NA	Absent	Absent	NA
ENSG00000118513.19	chr6	135181308	135219173	MYB	protein_coding	0.79	0.97	0.71	0.54	1.46	2.21	2.24	1.43	0.7525	0.0892911903082643	1.835	0.225333086784875	1.835	1.32505401838262	5.88106678959609e-05	TF	NA	TF	Absent	Absent	NA
ENSG00000118515.12	chr6	134169248	134318112	SGK1	protein_coding	5.8	2.7	4.67	4.96	6.74	4.04	7.64	8.73	4.5325	0.656142451504753	6.7875	1.00212586534826	6.7875	0.620600305668588	0.0033107217489868	NA	NA	NA	Absent	Absent	NA
ENSG00000118777.12	chr4	88090150	88231628	ABCG2	protein_coding	2.76	2.97	3	3.6	3.81	5.35	4.59	6.35	3.0825	0.180572007797444	5.025	0.542117760884724	5.025	0.735591203091735	0.000312132752815588	NA	NA	NA	Absent	Absent	NA
ENSG00000118922.18	chr13	73686089	74133929	KLF12	protein_coding	3	4.22	3.56	3.44	2.43	2.27	2.18	1.97	3.555	0.252239965112589	2.2125	0.0959492053119775	3.555	-0.636273864790895	4.20943651082661e-06	TF	NA	TF	Absent	Absent	NA
ENSG00000118985.16	chr5	95885098	95961851	ELL2	protein_coding	3.6	2.88	5.02	4.83	2.29	2.02	1.79	3.43	4.0825	0.509613824380776	2.3825	0.363807985069047	4.0825	-0.731550703729345	0.000516550039712855	NA	NA	NA	Absent	Absent	NA
ENSG00000119630.14	chr14	74941834	74955626	PGF	protein_coding	5.68	4.27	1.9	1.65	1.12	1.64	0.25	0.78	3.375	0.968904020014366	0.9475	0.292100867281606	3.375	-1.80636385179663	2.50863081101045e-06	NA	NA	NA	Absent	Absent	NA
ENSG00000119681.12	chr14	74498183	74612378	LTBP2	protein_coding	22.93	28.77	22.25	20.46	10.53	13.28	12.25	12.23	23.6025	1.79953408321895	12.0725	0.56962524230117	23.6025	-0.918053712007091	8.39096045541936e-28	NA	NA	NA	Absent	Absent	NA
ENSG00000119801.13	chr2	30146941	30160533	YPEL5	protein_coding	54.14	44.24	51.33	51.47	26.7	22.36	22.93	23.75	50.295	2.11933362168395	23.935	0.964801361248349	50.295	-1.02594691696551	2.33631634350089e-33	NA	NA	NA	Absent	Absent	NA
ENSG00000119866.22	chr2	60450520	60554467	BCL11A	protein_coding	3.99	4.25	4.79	5	2.22	2.69	2.55	2.35	4.5075	0.233893672424031	2.4525	0.104273278775853	4.5075	-0.827150384895595	0.00102616418454522	TF	NA	TF	MECOMtarget	Absent	NA
ENSG00000120068.7	chr17	48611377	48615292	HOXB8	protein_coding	18.03	14.82	9.69	9.21	32.96	39.47	31.11	18.97	12.9375	2.119706642439	30.6275	4.27941268361287	30.6275	1.2918369049599	2.85667767159899e-20	TF	NA	TF	MECOMtarget	Absent	NA
ENSG00000120256.11	chr6	149818757	149864359	LRP11	protein_coding	13.98	19.32	22.46	20.98	25.15	29.33	28.51	29.21	19.185	1.84972745740195	28.05	0.983429373841017	28.05	0.610899341038305	9.89905827490134e-10	NA	NA	NA	Absent	Absent	NA
ENSG00000120332.16	chr1	175067833	175148075	TNN	protein_coding	0.54	0.56	0.85	0.95	0.98	1.44	1.4	1.77	0.725	0.103158454169625	1.3975	0.161986367739181	1.3975	1.00698437295335	0.000484985486587838	NA	NA	NA	Absent	Absent	NA
ENSG00000120645.12	chr12	66767	178455	IQSEC3	protein_coding	0.61	0.92	0.44	1.31	1.48	3.03	0.94	0.99	0.82	0.191180542943052	1.61	0.488756926634634	1.61	0.981400928875887	0.0197198829311612	NA	NA	NA	Absent	Absent	NA
ENSG00000120693.14	chr13	36844831	36920765	SMAD9	protein_coding	2.71	3.55	5.4	7.21	6.99	7.22	12.3	13.93	4.7175	1.00297370354362	10.11	1.76717759907335	10.11	1.17018589196176	8.6585626944519e-24	TF	NA	TF	Absent	Absent	NA
ENSG00000120725.13	chr5	138946724	139293557	SIL1	protein_coding	51.57	37	40.25	41.68	76.52	70.97	66.1	68.7	42.625	3.13830235424611	70.5725	2.21811246709148	70.5725	0.77999302017217	1.10786846588841e-18	NA	NA	NA	Absent	Absent	NA
ENSG00000120820.13	chr12	103988987	104064183	GLT8D2	protein_coding	10.06	8.63	9.57	8.5	5.69	5.54	5.96	5.2	9.19	0.375388687451642	5.5975	0.158449518774908	9.19	-0.670699327368572	0.000421925794503681	NA	NA	NA	Absent	Absent	NA
ENSG00000120875.9	chr8	29333064	29350684	DUSP4	protein_coding	4.43	3.8	2.95	2.29	1.84	1.4	0.95	0.7	3.3675	0.470042108042815	1.2225	0.251673565026868	3.3675	-1.45645405446132	1.16645852030319e-16	NA	NA	NA	Absent	Absent	NA
ENSG00000121068.14	chr17	61399843	61409466	TBX2	protein_coding	1.46	1.74	1.46	3.23	0.56	0.94	0.78	1.73	1.9725	0.424330354794469	1.0025	0.254701622819068	1.9725	-0.9713569763995	0.000944215552055389	TF	NA	TF	Absent	Absent	NA
ENSG00000121858.11	chr3	172505508	172523475	TNFSF10	protein_coding	38.03	31.64	30.24	38.84	55.97	44.95	43.4	63.47	34.6875	2.18866540384774	51.9475	4.75195814901604	51.9475	0.617822975997696	1.16870562790106e-10	NA	NA	NA	Absent	Absent	NA
ENSG00000121898.13	chr10	123706207	123940267	CPXM2	protein_coding	0.74	1.15	0.68	0.62	1.64	2.42	2.2	1.17	0.7975	0.120026038841578	1.8575	0.281909412164026	1.8575	1.24644492262138	4.11342023200259e-05	NA	NA	NA	Absent	Absent	NA
ENSG00000121966.7	chr2	136114349	136118149	CXCR4	protein_coding	102.35	101.95	51.31	52.51	56.16	60	29.67	37.34	77.03	14.5053369488613	45.7925	7.30706208061763	77.03	-0.686599853158307	1.10959154757221e-14	NA	NA	NA	Absent	Absent	NA
ENSG00000122034.17	chr13	27424619	27435823	GTF3A	protein_coding	42.4	40	37.65	36.44	28.8	25.58	21.58	24.24	39.1225	1.31896660938276	25.05	1.50112180274176	39.1225	-0.602758195649365	3.7735683379546e-08	TF	NA	TF	Absent	Absent	NA
ENSG00000122547.11	chr7	36153254	36301538	EEPD1	protein_coding	2.79	4.81	3.94	8.62	10.62	12.69	12.33	15.86	5.04	1.26299247820405	12.875	1.09264587126845	12.875	1.50069588080359	2.31477539930952e-19	NA	NA	NA	Absent	Absent	NA
ENSG00000122641.11	chr7	41667168	41705834	INHBA	protein_coding	6.88	6.47	8.77	8.42	4.28	3.81	3.85	4.23	7.635	0.565073741500464	4.0425	0.123381184411022	7.635	-0.861936189681643	4.23343250756361e-10	NA	NA	NA	Absent	MECOMtarget	NA
ENSG00000122644.13	chr7	12686856	12690958	ARL4A	protein_coding	22.92	18.77	21.23	28.13	40.6	32.45	35.01	47.11	22.7625	1.98165492707484	38.7925	3.25297908334294	38.7925	0.813906765399378	3.82890899778571e-16	NA	NA	NA	Absent	Absent	NA
ENSG00000122694.16	chr9	36136536	36163913	GLIPR2	protein_coding	11.1	9.35	8.64	7.87	4.95	6.61	4.26	5.28	9.24	0.6897221662863	5.275	0.493127772489038	9.24	-0.766005286187591	0.000222681047895683	NA	NA	NA	Absent	Absent	NA
ENSG00000122861.16	chr10	73909177	73917496	PLAU	protein_coding	3.73	4.83	3.97	5	1.73	2.59	1.94	1.82	4.3825	0.313245776773872	2.02	0.194807597387782	4.3825	-1.07709052563465	8.4061489672017e-06	NA	NA	NA	Absent	Absent	NA
ENSG00000123146.20	chr19	14380501	14408725	ADGRE5	protein_coding	2.46	1.54	2.39	2.68	3.77	4.11	4.81	5.43	2.2675	0.250245712583985	4.53	0.369954952212653	4.53	1.05391098752932	3.40636851679822e-06	NA	NA	NA	Absent	Absent	NA
ENSG00000123572.17	chrX	105822539	105958610	NRK	protein_coding	1.44	2.73	2.15	2.2	0.66	0.93	0.83	0.63	2.13	0.264795518592492	0.7625	0.0711073132666395	2.13	-1.42352557998303	1.49647705026142e-13	NA	NA	NA	Absent	Absent	NA
ENSG00000123700.5	chr17	70168673	70180044	KCNJ2	protein_coding	5.56	6.13	4.99	6.29	3.43	3.4	3.16	3.01	5.7425	0.295730028911506	3.25	0.100249688278817	5.7425	-0.776453964372653	8.68623180980284e-08	NA	NA	NA	Absent	Absent	NA
ENSG00000123739.11	chr4	109709989	109730070	PLA2G12A	protein_coding	12.74	11.91	8.54	13.97	19.19	15.94	19.85	25.53	11.79	1.16303482321038	20.1275	1.99328194610463	20.1275	0.813633557151155	5.91783937064814e-09	NA	NA	NA	Absent	Absent	NA
ENSG00000123892.12	chr11	88113251	88175443	RAB38	protein_coding	4.28	4.05	4.59	3.44	5.24	7.13	6.88	5.62	4.09	0.243276249011969	6.2175	0.464046962422267	6.2175	0.645149418504264	0.0263379491564718	NA	NA	NA	Absent	Absent	NA
ENSG00000124145.6	chr20	45325288	45348424	SDC4	protein_coding	7.12	5.86	6.28	7.18	3.63	3.69	4.24	4.15	6.61	0.323573793747269	3.9275	0.15601148461999	6.61	-0.707323737376869	0.000132228033004884	NA	NA	NA	Absent	Absent	NA
ENSG00000124191.18	chr20	43914852	44069616	TOX2	protein_coding	27.31	22.02	30.02	42.75	45.46	41.32	52.52	69.78	30.525	4.40053879276921	52.27	6.27787915355709	52.27	0.831536950939756	3.98995887301568e-25	NA	NA	NA	Absent	Absent	NA
ENSG00000124212.6	chr20	49503874	49568137	PTGIS	protein_coding	0.53	1.01	1.3	1.44	0.29	0.35	0.68	0.71	1.07	0.201038968030247	0.5075	0.109115764213976	1.07	-1.05127191860921	0.00410359761900122	NA	NA	NA	Absent	Absent	NA
ENSG00000124233.12	chr20	45207033	45209768	SEMG1	protein_coding	2.42	1.84	1.72	1.98	0.56	0.88	0.65	0.33	1.99	0.152861593170641	0.605	0.113761446310543	1.99	-1.7184176489804	0.00084375519103006	NA	NA	NA	MECOMtarget	Absent	NA
ENSG00000124440.16	chr19	46297042	46343433	HIF3A	protein_coding	17	24.27	24.67	28.2	35.46	37.86	38.36	44.9	23.535	2.35047690196408	39.145	2.02003919103896	39.145	0.79483612743863	1.53203449910552e-17	TF	NA	TF	Absent	Absent	NA
ENSG00000124942.14	chr11	62433542	62556235	AHNAK	protein_coding	55.64	89.65	56.3	57.83	26.32	33.8	28.89	23.99	64.855	8.27771556650747	28.25	2.10326333745127	64.855	-1.13732054128946	3.53547452881578e-53	NA	NA	NA	Absent	Absent	NA
ENSG00000125089.18	chr4	8182072	8241803	SH3TC1	protein_coding	35.6	33.14	35.63	28.74	19.28	22.68	21.17	19.01	33.2775	1.62111265802226	20.535	0.861437751668685	33.2775	-0.650526442434516	6.05095960631667e-13	NA	NA	NA	Absent	Absent	NA
ENSG00000125148.7	chr16	56608584	56609497	MT2A	protein_coding	30.46	18.27	21.75	24.39	15.11	14.38	8.33	9.94	23.7175	2.57325790584621	11.94	1.65918152513019	23.7175	-0.948603914801386	0.028046170712236	NA	NA	NA	Absent	Absent	NA
ENSG00000125872.8	chr20	6040546	6054060	LRRN4	protein_coding	1.13	1.31	2.3	3.75	0.66	0.83	1.11	1.37	2.1225	0.600380087944296	0.9925	0.156331645335592	2.1225	-0.955916642521306	0.00488947309264229	NA	NA	NA	Absent	Absent	NA
ENSG00000126368.6	chr17	40092793	40100589	NR1D1	protein_coding	3.72	3.8	2.76	3.55	2.02	1.74	1.17	1.62	3.4575	0.238270679410343	1.6375	0.176935722792205	3.4575	-1.04359483247664	3.12349399624427e-05	TF	NA	TF	Absent	Absent	NA
ENSG00000126562.17	chr17	42780610	42797066	WNK4	protein_coding	0.7	1.51	1.56	1.47	0.48	0.66	0.89	0.69	1.31	0.204164965979311	0.68	0.0839642781187333	1.31	-0.863923762056048	0.0404502756669005	NA	NA	NA	Absent	Absent	NA
ENSG00000126878.13	chr9	131096476	131123152	AIF1L	protein_coding	3.07	2.64	2	1.74	3.91	3.91	3.8	3.66	2.3625	0.30227953398579	3.82	0.0593014895821907	3.82	0.761663605690206	0.000699555542331246	NA	NA	NA	Absent	Absent	NA
ENSG00000126882.13	chr9	131258076	131276510	FAM78A	protein_coding	36.83	44.69	36.64	32.44	61.17	69.82	59.18	45.63	37.65	2.55600925924249	58.95	5.00466948625647	58.95	0.683540996037974	1.22499214675661e-21	NA	NA	NA	Absent	Absent	NA
ENSG00000127241.18	chr3	187217282	187291980	MASP1	protein_coding	2.72	4.9	3.62	3.1	1.39	1.75	0.97	0.49	3.585	0.475561072138304	1.15	0.271661554144123	3.585	-1.68227020534768	2.97074622374315e-08	NA	NA	NA	Absent	Absent	NA
ENSG00000127564.17	chr16	2968024	2980479	PKMYT1	protein_coding	10.94	12	8.23	5.84	5.17	8.81	4.53	4.73	9.2525	1.38705548435045	5.81	1.00889378363962	9.2525	-0.628429702314153	0.0163620271237941	NA	Cell cycle	Cell cycle	Absent	Absent	NA
ENSG00000128271.22	chr22	24417879	24442357	ADORA2A	protein_coding	6.68	5.28	3.02	3.58	3.29	2.63	2.45	1.49	4.64	0.832626366785647	2.465	0.371786228900426	4.64	-0.870054918236757	0.00228247274337822	NA	NA	NA	Absent	Absent	NA
ENSG00000128595.17	chr7	128739292	128773400	CALU	protein_coding	124.87	160.76	162.11	135.98	200.87	239.01	205.72	200.94	145.93	9.23872014945793	211.635	9.19531628964804	211.635	0.585062386213142	4.05426891764901e-17	NA	NA	NA	Absent	Absent	NA
ENSG00000128645.15	chr2	176188668	176190907	HOXD1	protein_coding	1.89	1.59	1.29	0.58	0.38	0.23	0.43	0.15	1.3375	0.280635439672184	0.2975	0.0649839723829397	1.3375	-2.13080715408747	0.000262398181876355	TF	NA	TF	Absent	Absent	NA
ENSG00000128652.12	chr2	176136612	176173102	HOXD3	protein_coding	2.58	2.19	2.5	2.63	1.33	0.94	1.26	1.1	2.475	0.0986998817966195	1.1575	0.0870225066673368	2.475	-1.06286307944306	0.0279861296548645	TF	NA	TF	Absent	Absent	NA
ENSG00000128656.15	chr2	174798809	175005381	CHN1	protein_coding	12.02	10.14	10.18	8.3	18.41	14.31	15.5	14.47	10.16	0.759385716659634	15.6725	0.949827835276829	15.6725	0.670392446531226	2.9179415713342e-05	NA	NA	NA	Absent	Absent	NA
ENSG00000128833.13	chr15	52192322	52295804	MYO5C	protein_coding	2.22	2.3	1.17	1.11	0.87	0.92	0.54	0.53	1.7	0.323959874058501	0.715	0.104442966892622	1.7	-1.18185644197329	1.74264101441737e-07	NA	NA	NA	Absent	Absent	NA
ENSG00000128918.15	chr15	57953424	58497866	ALDH1A2	protein_coding	3.41	4.55	4.43	4.79	12.45	16.24	18.95	19.66	4.295	0.304343555870664	16.825	1.63390381193835	16.825	2.00093962501521	5.20598524290578e-69	NA	NA	NA	Absent	MECOMtarget	NA
ENSG00000129465.16	chr14	24336025	24340022	RIPK3	protein_coding	6.01	5.97	8.04	10	3.58	3.32	2.84	4.41	7.505	0.961877504328557	3.5375	0.328744454959573	7.505	-1.02058079742463	2.75713525040891e-05	NA	NA	NA	Absent	Absent	NA
ENSG00000129682.16	chrX	138614727	139222777	FGF13	protein_coding	25.37	22.29	23.59	30.15	44.64	42.65	35.42	44.23	25.35	1.72001937973578	41.735	2.1482648036652	41.735	0.768325226885943	1.22726481450878e-16	NA	NA	NA	MECOMtarget	Absent	NA
ENSG00000130309.11	chr19	17555649	17583162	COLGALT1	protein_coding	75.24	83.79	63.36	59.72	112.48	136.24	107.06	88.72	70.5275	5.52476752904591	111.125	9.7941628024043	111.125	0.695508521921916	1.65111293061402e-26	NA	NA	NA	Absent	Absent	NA
ENSG00000130702.15	chr20	62307955	62367312	LAMA5	protein_coding	106.45	87.24	91.35	97.79	58.14	62.04	60.21	64.95	95.7075	4.18752587056685	61.335	1.44449818276106	95.7075	-0.595112686310357	3.93843520832026e-16	NA	NA	NA	Absent	Absent	NA
ENSG00000130844.19	chr19	53519527	53580269	ZNF331	protein_coding	11.94	12.91	12.1	11.16	19.41	16.31	18.67	17.09	12.0275	0.358733303908814	17.87	0.710258169024945	17.87	0.611088947973334	7.95229479204819e-09	TF	NA	TF	Absent	Absent	NA
ENSG00000131378.14	chr3	16313574	16514026	RFTN1	protein_coding	11.96	13.08	15.02	12.29	7.91	7.22	7.9	7.45	13.0875	0.685679407595124	7.62	0.171123736907927	13.0875	-0.730984259868472	4.6185996548825e-09	NA	NA	NA	Absent	Absent	NA
ENSG00000131389.18	chr3	14402576	14489349	SLC6A6	protein_coding	3.26	3.78	4.64	4.33	5.49	5.77	7.05	6.92	4.0025	0.304750581076832	6.3075	0.396198077565587	6.3075	0.703191976294759	1.50339003893231e-09	NA	NA	NA	Absent	Absent	NA
ENSG00000131914.11	chr1	26410817	26429728	LIN28A	protein_coding	0.6	0.52	0.6	0.66	2.41	2.38	2.34	1.53	0.595	0.0287228132326901	2.165	0.212151675301736	2.165	1.89606612235639	2.28561909042949e-11	TF	NA	TF	Absent	Absent	NA
ENSG00000132109.10	chr11	4384897	4393702	TRIM21	protein_coding	6.56	7.24	7.64	8.54	5.03	4.44	4.89	4.8	7.495	0.413551689635044	4.79	0.125896783120142	7.495	-0.59845694159147	0.00522390286882139	NA	NA	NA	Absent	Absent	NA
ENSG00000132329.11	chr2	237858893	237912106	RAMP1	protein_coding	1.77	1.28	0.48	2.13	10.34	6.95	6.93	4.41	1.415	0.357036412708844	7.1575	1.21695915434058	7.1575	2.37736507198041	7.71322796186553e-07	NA	NA	NA	Absent	Absent	NA
ENSG00000132429.10	chr6	105157900	105180014	POPDC3	protein_coding	1.18	1.56	1.43	1.77	3.74	2.87	3.38	3.19	1.485	0.123457145061218	3.295	0.181865334794732	3.295	1.1978866654308	0.00867686066367799	NA	NA	NA	Absent	Absent	NA
ENSG00000132561.14	chr8	97868840	98036724	MATN2	protein_coding	37.36	29.37	35.83	45	73.46	53.75	57.04	80.53	36.89	3.21023104049122	66.195	6.43534834591985	66.195	0.884290178583992	3.7557424881169e-33	NA	NA	NA	Absent	Absent	NA
ENSG00000132570.15	chr5	134905120	135007959	PCBD2	protein_coding	5.72	3.52	4.55	3.86	2.95	3.07	2.39	2.7	4.4125	0.485650337176862	2.7775	0.150409164171159	4.4125	-0.60218602850798	0.0223422064247871	NA	NA	NA	Absent	Absent	NA
ENSG00000132702.13	chr1	156619331	156625725	HAPLN2	protein_coding	0.53	0.65	1.04	0.69	3.15	3.93	3.8	2.93	0.7275	0.109573035004056	3.4525	0.243802344806881	3.4525	2.3256914614059	4.44283181218364e-07	NA	NA	NA	Absent	Absent	NA
ENSG00000133107.15	chr13	37632063	37869802	TRPC4	protein_coding	0.82	0.86	0.97	1.55	1.07	1.22	1.57	3.52	1.05	0.169656515740874	1.845	0.568074232238475	1.845	0.749732593333652	0.0206025739013862	NA	NA	NA	Absent	Absent	NA
ENSG00000133169.6	chrX	103062651	103064171	BEX1	protein_coding	124.99	87.08	97.73	86.58	325.69	259.25	265.42	319.23	99.095	9.0064777614041	292.3975	17.4521151416287	292.3975	1.61239194892599	2.20588322798022e-72	NA	NA	NA	Absent	Absent	NA
ENSG00000133636.11	chr12	85874295	85882992	NTS	protein_coding	0.19	0.11	0	0.25	2.16	1.78	1.79	1.45	0.1375	0.0540640052776953	1.795	0.14505745987941	1.795	3.79449666847512	1.53244282108226e-06	NA	NA	NA	Absent	Absent	NA
ENSG00000133710.16	chr5	148025683	148137382	SPINK5	protein_coding	1.93	1.02	2	1.2	5.02	5.07	4.17	4.98	1.5375	0.249945827464006	4.81	0.214126131053639	4.81	1.75223577935885	2.2736588311214e-13	NA	NA	NA	Absent	Absent	NA
ENSG00000133800.9	chr11	10556966	10611689	LYVE1	protein_coding	3.85	3.54	3.07	4.04	9.05	7.31	8.78	9.26	3.625	0.211758510257951	8.6	0.441078224354819	8.6	1.2857927762573	2.47031035239141e-15	NA	NA	NA	Absent	Absent	NA
ENSG00000133816.18	chr11	12094008	12359144	MICAL2	protein_coding	5.5	9.1	6.46	7.4	2.65	2.98	4.45	3.66	7.115	0.766958277874357	3.435	0.39834030677299	7.115	-1.02079480066498	1.04643308679606e-08	NA	NA	NA	Absent	Absent	NA
ENSG00000134107.5	chr3	4979437	4985323	BHLHE40	protein_coding	10.81	7.35	8.63	10.98	7.55	5.24	4.59	6.45	9.4425	0.879046595276193	5.9575	0.655964620489042	9.4425	-0.620883945981977	3.38795572267562e-05	TF	NA	TF	Absent	Absent	NA
ENSG00000134115.13	chr3	1092658	1404217	CNTN6	protein_coding	0.67	0.82	0.79	1.44	4	4	4.81	8.83	0.93	0.173060682998768	5.41	1.15587629095851	5.41	2.56301509193223	1.77226548897258e-42	NA	NA	NA	Absent	Absent	NA
ENSG00000134121.10	chr3	196763	409417	CHL1	protein_coding	0.4	1.35	1.79	0.98	0.1	0.07	0.07	0.39	1.13	0.294307095848311	0.1575	0.0778219120813669	1.13	-2.97578877975056	5.31000429801972e-08	NA	NA	NA	Absent	Absent	NA
ENSG00000134138.20	chr15	36889204	37101299	MEIS2	protein_coding	27.87	27.22	29.37	23.7	19.42	13.37	12.34	14.37	27.04	1.20089549920049	14.875	1.5706500777279	27.04	-0.833233861220655	6.6408577810007e-11	TF	NA	TF	MECOMtarget	Absent	NA
ENSG00000134256.13	chr1	117001750	117036552	CD101	protein_coding	2.1	2.11	1.4	0.67	0.24	0.46	0.27	0.93	1.57	0.342952863622199	0.475	0.15929532322074	1.57	-1.78598497703825	0.0109871889788515	NA	NA	NA	Absent	Absent	NA
ENSG00000134323.12	chr2	15940550	15947007	MYCN	protein_coding	4.87	4.06	5.6	3.83	9.9	9.8	11.36	6.8	4.59	0.403835775202412	9.465	0.957196427072312	9.465	1.0840651495986	1.09042501032116e-11	TF	NA	TF	Absent	Absent	NA
ENSG00000134324.12	chr2	11677595	11827409	LPIN1	protein_coding	2.03	2.36	2.26	2.88	2.81	3.25	2.72	5.82	2.3825	0.179646643905937	3.65	0.732541238884656	3.65	0.605171539169378	0.0033107217489868	NA	NA	NA	Absent	Absent	NA
ENSG00000134352.20	chr5	55935095	55995022	IL6ST	protein_coding	24.15	54.36	55.7	47.04	48.06	66.52	79.82	62.28	45.3125	7.30635040564029	64.17	6.54184734357709	64.17	0.594485361594587	0.00128928507955652	NA	NA	NA	Absent	Absent	NA
ENSG00000134531.10	chr12	13196723	13219941	EMP1	protein_coding	47.96	61.12	60.12	74.13	28.76	30.38	42.16	50.39	60.8325	5.34723507213463	37.9225	5.11725573427789	60.8325	-0.661188249684363	2.43625092681125e-13	NA	NA	NA	Absent	Absent	NA
ENSG00000134569.10	chr11	46856717	46918642	LRP4	protein_coding	2.22	2.2	4.47	3.5	5.38	4.81	6.69	5.64	3.0975	0.549338617490766	5.63	0.393552198994407	5.63	0.95834862841814	2.07284251791844e-09	NA	NA	NA	Absent	Absent	NA
ENSG00000134769.23	chr18	34493291	34891844	DTNA	protein_coding	5.71	4.57	5.45	6.67	9.29	8.24	9.01	12.52	5.6	0.432087954009366	9.765	0.944779515724877	9.765	0.844432943965451	3.12716783491425e-10	NA	NA	NA	Absent	Absent	NA
ENSG00000134802.18	chr11	57406954	57427580	SLC43A3	protein_coding	15.02	19.6	14.05	16.92	10.29	10.43	11.75	8.96	16.3975	1.22260906125657	10.3575	0.570224736397852	16.3975	-0.62139075548356	0.00010766612846342	NA	NA	NA	Absent	Absent	NA
ENSG00000134853.12	chr4	54229280	54298245	PDGFRA	protein_coding	1.94	2.11	1.65	1.91	1.16	0.74	0.95	1.31	1.9025	0.0949890344548604	1.04	0.124298028946561	1.9025	-0.854267794060296	0.00124887270108254	NA	NA	NA	Absent	Absent	NA
ENSG00000134864.11	chr13	100530164	100589528	GGACT	protein_coding	2.07	1.83	2.7	1.09	3.12	3.55	3.56	3.28	1.9225	0.332650341950824	3.3775	0.107577491449962	3.3775	0.931199899079037	0.0105458173121918	NA	NA	NA	Absent	Absent	NA
ENSG00000134873.10	chr13	95433604	95579759	CLDN10	protein_coding	2.81	1.71	2.16	3.36	0.8	0.84	0.91	1.98	2.51	0.362284418654736	1.1325	0.283412979001786	2.51	-1.15120175522791	0.000944425849632845	NA	NA	NA	Absent	Absent	NA
ENSG00000135002.12	chr9	76385526	76394517	RFK	protein_coding	22.92	18.84	19.63	20.32	32.16	29.15	31.01	30.58	20.4275	0.884132107398738	30.725	0.621965969058329	30.725	0.634371191575544	7.24046988242789e-12	NA	NA	NA	Absent	Absent	NA
ENSG00000135063.20	chr9	69324567	69392558	FAM189A2	protein_coding	1.46	1.63	0.98	1.27	2.11	2.38	1.94	2.57	1.335	0.139313794483293	2.25	0.139940463531222	2.25	0.804870500417297	0.0047475010774997	NA	NA	NA	Absent	Absent	NA
ENSG00000135090.14	chr12	118149801	118372907	TAOK3	protein_coding	7	6.87	5.41	7.07	10.4	10.9	9.5	10.42	6.5875	0.394680778182402	10.305	0.292161485027259	10.305	0.693238005241794	9.62827007299995e-09	NA	NA	NA	Absent	Absent	NA
ENSG00000135318.12	chr6	85449584	85495791	NT5E	protein_coding	36.46	38.4	35.83	36.27	73.51	70.27	66.91	64.84	36.74	0.568843856724614	68.8825	1.90550682234412	68.8825	0.948901921266655	2.88058381995713e-44	NA	NA	NA	Absent	Absent	NA
ENSG00000135333.15	chr6	93240020	93419687	EPHA7	protein_coding	2.26	3.12	3.23	3.61	5.03	5.87	6.63	6.47	3.055	0.285029238266299	6	0.362353418639869	6	1.0288734273119	2.95035143253017e-14	NA	NA	NA	Absent	Absent	NA
ENSG00000135549.15	chr6	122471917	122726373	PKIB	protein_coding	14.7	9.25	14.28	13.03	17.53	15.8	20.6	19.97	12.815	1.24012432172477	18.475	1.11052915315178	18.475	0.585828094786142	0.000756828099344701	NA	NA	NA	Absent	Absent	NA
ENSG00000135596.18	chr6	109444062	109465968	MICAL1	protein_coding	5.39	4.64	3.45	4.49	2.33	1.88	2.01	2.51	4.4925	0.399382335613382	2.1825	0.144416931140362	4.4925	-0.994504583606888	1.17524112609566e-06	NA	NA	NA	Absent	Absent	NA
ENSG00000135636.15	chr2	71453561	71686763	DYSF	protein_coding	34.9	30.53	21.14	20.36	51.31	47.81	36.92	29.46	26.7325	3.57087611798561	41.375	5.01603844349968	41.375	0.677774710864675	1.70126912071381e-20	NA	NA	NA	Absent	MECOMtarget	NA
ENSG00000135749.19	chr1	232983435	233295725	PCNX2	protein_coding	4.86	4.65	5.84	4.7	8.55	9.23	9.91	9.78	5.0125	0.27944513474622	9.3675	0.309794959072394	9.3675	0.951265823194761	1.04589959045795e-16	NA	NA	NA	Absent	Absent	NA
ENSG00000135750.15	chr1	233614106	233672514	KCNK1	protein_coding	0.87	1.15	1.09	1.27	0.27	0.41	0.25	0.81	1.095	0.0838152730712011	0.435	0.129967944765879	1.095	-1.40478547526877	0.0242540523092911	NA	NA	NA	Absent	Absent	NA
ENSG00000135828.11	chr1	182573634	182589256	RNASEL	protein_coding	0.26	0.39	0.41	0.61	0.77	1.02	1.1	1.22	0.4175	0.0722697493192461	1.0275	0.0951643315533714	1.0275	1.36765152242261	0.000209833188779556	NA	NA	NA	Absent	Absent	NA
ENSG00000135835.12	chr1	180912897	180951614	KIAA1614	protein_coding	0.85	0.61	0.8	0.49	1.2	1.32	2.15	1.1	0.6875	0.083703345213916	1.4425	0.24008245111489	1.4425	1.09259856301365	0.00139905975973271	NA	NA	NA	Absent	Absent	NA
ENSG00000136011.15	chr12	103587273	103766719	STAB2	protein_coding	0.04	0.2	0.38	0.41	2.3	3.37	4.33	3.41	0.2575	0.0860595723902925	3.3525	0.415017569909195	3.3525	4.05402197210212	8.47074427601498e-13	NA	NA	NA	Absent	Absent	NA
ENSG00000136267.14	chr7	14145049	14974777	DGKB	protein_coding	0.18	0.28	0.15	0.21	0.68	1.04	1.81	1.55	0.205	0.0278388218141501	1.27	0.253475837112732	1.27	2.58242507347042	7.98156634891853e-11	NA	NA	NA	Absent	Absent	NA
ENSG00000136504.13	chr17	49788648	49835026	KAT7	protein_coding	16.61	16.17	20.79	19.03	24.65	21.88	29.73	29.85	18.15	1.08151128827519	26.5275	1.96679254540652	26.5275	0.5862563970015	6.76586138570858e-11	TF	NA	TF	Absent	Absent	NA
ENSG00000136842.14	chr9	97501180	97601743	TMOD1	protein_coding	0.59	0.55	0.73	0.74	1.42	1.76	1.39	0.94	0.6525	0.0483692395364382	1.3775	0.168244613583912	1.3775	1.10970521566071	0.00699490707212936	NA	NA	NA	Absent	Absent	NA
ENSG00000136869.16	chr9	117704175	117724735	TLR4	protein_coding	0.95	1.12	1.26	1.19	2.35	2.15	2.05	1.62	1.13	0.0664580067912563	2.0425	0.154022455072845	2.0425	0.891523172153887	5.34377128272762e-05	NA	NA	NA	Absent	Absent	NA
ENSG00000136943.12	chr9	97029677	97156556	CTSV	protein_coding	4.42	2.59	3.09	1.7	11.38	8.4	7.47	6.18	2.95	0.568081566913297	8.3575	1.10553437305224	8.3575	1.58465539805427	6.05095960631667e-13	NA	NA	NA	Absent	Absent	NA
ENSG00000136960.13	chr8	119557086	119673453	ENPP2	protein_coding	132.72	68.9	62.37	104.57	84.34	40.2	35.59	81.58	92.14	16.4001824176847	60.4275	13.0552960996678	92.14	-0.604085331737043	6.67809063220702e-13	NA	NA	NA	Absent	Absent	NA
ENSG00000136997.21	chr8	127735434	127742951	MYC	protein_coding	23.96	22.68	14.65	14.61	14.81	7.94	5.65	6.89	18.975	2.52217003127598	8.8225	2.04996493872456	18.975	-1.11664269670328	1.88300549683057e-13	TF	NA	TF	Absent	Absent	NA
ENSG00000137033.12	chr9	6215786	6257983	IL33	protein_coding	14.15	11.94	14.9	32.5	69.49	74.72	88.02	137.97	18.3725	4.75088654007509	92.55	15.6342833755394	92.55	2.43643187251651	9.95014658739311e-149	NA	NA	NA	Absent	Absent	NA
ENSG00000137267.7	chr6	3153497	3157544	TUBB2A	protein_coding	41.42	33.68	27.6	27.14	59.63	51.39	42.29	36.63	32.46	3.33781365567343	47.485	5.06268291850609	47.485	0.589640951266523	5.61256887333024e-10	NA	NA	NA	Absent	Absent	NA
ENSG00000137285.11	chr6	3223324	3231730	TUBB2B	protein_coding	28.31	21.67	20.11	15.47	52.81	43.63	40.95	27.1	21.39	2.65596184711553	41.1225	5.31934735188444	41.1225	0.980196652241084	1.32644149407782e-25	NA	NA	NA	Absent	Absent	NA
ENSG00000137331.12	chr6	30743199	30744548	IER3	protein_coding	61.42	50.45	37.99	30.78	22.3	19.58	19.81	17.01	45.16	6.77350844589912	19.675	1.0808985459638	45.16	-1.11981002659342	3.17053533553114e-17	NA	NA	NA	Absent	Absent	NA
ENSG00000137393.10	chr6	18387350	18468870	RNF144B	protein_coding	6.95	8.23	10.09	8.3	2.8	5.9	5.08	4.61	8.3925	0.645321302401628	4.5975	0.655774033744348	8.3925	-0.860859375823998	7.92993275412751e-08	NA	NA	NA	Absent	Absent	NA
ENSG00000137501.17	chr11	85694224	85811159	SYTL2	protein_coding	10.21	14.1	14.67	15.06	5.19	6.72	7.63	4.98	13.51	1.11751957477263	6.13	0.632732170827436	13.51	-1.10651347322133	3.93299861296904e-13	NA	NA	NA	Absent	Absent	NA
ENSG00000137502.10	chr11	82973133	83071923	RAB30	protein_coding	3.38	5.5	4.56	4.17	6.03	5.78	5.57	8.29	4.4025	0.440537077516373	6.4175	0.631207506820591	6.4175	0.59062415312448	0.000697510197263233	NA	NA	NA	Absent	Absent	NA
ENSG00000137509.12	chr11	82822936	82970584	PRCP	protein_coding	510.87	476.14	553.36	536.58	1023.6	914.86	906.73	872.54	519.2375	16.8139745326123	929.4325	32.7007082938071	929.4325	0.883192651233881	9.0932648680169e-39	NA	NA	NA	Absent	Absent	NA
ENSG00000137713.16	chr11	111726908	111766389	PPP2R1B	protein_coding	6.24	7.09	7.11	7.95	3.35	4.28	3.31	3.95	7.0975	0.34907914575351	3.7225	0.236550734515875	7.0975	-0.885885332592048	1.72521732879515e-08	NA	NA	NA	Absent	Absent	NA
ENSG00000137801.11	chr15	39581079	39599466	THBS1	protein_coding	125.75	145.63	139.5	116.12	97.04	82.81	85.37	70.31	131.75	6.66466928411805	83.8825	5.4825136798735	131.75	-0.61187008151254	5.70115619237206e-16	NA	NA	NA	Absent	Absent	NA
ENSG00000137809.17	chr15	68296532	68432163	ITGA11	protein_coding	1.18	1.1	1.61	2.78	0.45	0.7	0.89	1.47	1.6675	0.387370946251781	0.8775	0.217078134934559	1.6675	-0.898750410430908	0.000509003997367698	NA	NA	NA	Absent	Absent	NA
ENSG00000137871.21	chr15	56630176	56734086	ZNF280D	protein_coding	4.4	4.26	6.93	3.53	6.29	6.95	10.1	6.92	4.78	0.741608611960064	7.565	0.858588958699097	7.565	0.727052706885123	1.19101292437183e-05	TF	NA	TF	Absent	Absent	NA
ENSG00000137878.17	chr15	57591908	57714745	GCOM1	protein_coding	2.61	5.61	4.24	2.1	6.04	5.42	9.12	8.05	3.64	0.79965617611571	7.1575	0.861958767381982	7.1575	1.09821342368548	0.0399259660541448	NA	NA	NA	Absent	Absent	NA
ENSG00000138100.14	chr2	27282429	27307439	TRIM54	protein_coding	4.42	2.87	2.83	2.23	5.06	4.98	4.83	4.19	3.0875	0.467660400290638	4.765	0.19750527419118	4.765	0.704943497532399	0.0162201891599311	NA	NA	NA	Absent	Absent	NA
ENSG00000138449.11	chr2	189560590	189583758	SLC40A1	protein_coding	8.83	10.89	11.06	9.89	5.5	5.27	6.27	7.18	10.1675	0.515143588397125	6.055	0.431673101625138	10.1675	-0.70928422386738	7.36230976401561e-07	NA	NA	NA	MECOMtarget	Absent	NA
ENSG00000138623.10	chr15	74409289	74433958	SEMA7A	protein_coding	14.79	16.78	15.45	13.83	8.93	11.87	8.58	8.28	15.2125	0.619359548243184	9.415	0.829040610183442	15.2125	-0.655760799182552	1.87252003860092e-08	NA	NA	NA	Absent	Absent	NA
ENSG00000138678.11	chr4	83535914	83605875	GPAT3	protein_coding	4.24	4.12	4.61	3.7	0.73	1.12	0.53	1.16	4.1675	0.1875	0.885	0.152997821335251	4.1675	-2.22075547724948	1.65907495146155e-14	NA	NA	NA	Absent	Absent	NA
ENSG00000138685.17	chr4	122826708	122898236	FGF2	protein_coding	2.18	2.18	2.51	2.35	3.44	3.66	3.45	3.87	2.305	0.0792148975887742	3.605	0.101857743937317	3.605	0.691467956786539	1.96542698542831e-06	NA	NA	NA	Absent	Absent	NA
ENSG00000138756.19	chr4	78776342	78916365	BMP2K	protein_coding	6.18	5.84	5.5	4.99	11.26	10.85	8.37	6.96	5.6275	0.25381669895156	9.36	1.02348261669003	9.36	0.757865261948864	1.99551347719225e-11	NA	NA	NA	Absent	Absent	NA
ENSG00000138772.13	chr4	78551747	78610451	ANXA3	protein_coding	12.18	9.62	9.34	6.7	5.39	4.24	3.79	4.37	9.46	1.12011904129278	4.4475	0.337845502165314	9.46	-1.02690793831668	1.48376073467098e-05	NA	NA	NA	Absent	Absent	NA
ENSG00000138798.13	chr4	109912883	110013766	EGF	protein_coding	1.88	1.53	1.89	1.36	6.32	6.77	8.29	9.64	1.665	0.131687762023153	7.755	0.756576720057744	7.755	2.25499614605586	8.28230684231126e-37	NA	NA	NA	Absent	Absent	NA
ENSG00000139211.7	chr12	47075707	47079959	AMIGO2	protein_coding	2.83	3.19	2.47	2.55	6.11	6.6	6.12	5.71	2.76	0.162788205960997	6.135	0.182048528328758	6.135	1.19637592844066	9.0872794015615e-14	NA	NA	NA	Absent	Absent	NA
ENSG00000139679.16	chr13	48389567	48444704	LPAR6	protein_coding	53.45	47.83	59.39	46.15	88.29	79.23	75.09	86.2	51.705	2.99969303985147	82.2025	3.06133243049493	82.2025	0.717883950479274	2.82096857170779e-14	NA	NA	NA	Absent	Absent	NA
ENSG00000140044.13	chr14	75427716	75474111	JDP2	protein_coding	5.62	7.33	6.13	6.76	2.58	2.84	3.38	3.06	6.46	0.372088699102781	2.965	0.169582821457049	6.46	-1.08354836525355	7.03947240412146e-06	TF	NA	TF	Absent	Absent	NA
ENSG00000140263.15	chr15	45023147	45077185	SORD	protein_coding	85.36	101.16	76.22	72.8	35.74	36.83	29.95	34.27	83.885	6.33923431233352	34.1975	1.50985305576404	83.885	-1.24449357908199	3.91374664785253e-58	NA	NA	NA	Absent	Absent	NA
ENSG00000140479.18	chr15	101289784	101525202	PCSK6	protein_coding	1.07	1.19	1.04	1.28	8.5	6.05	5.93	2.55	1.145	0.0554526825320471	5.7575	1.2221795762762	5.7575	2.26956431408485	1.07164486982323e-06	NA	NA	NA	Absent	Absent	NA
ENSG00000140937.14	chr16	64943753	65126112	CDH11	protein_coding	12.52	20.71	23.68	24.01	29.49	41.02	35.62	31.43	20.23	2.67496728951963	34.39	2.55345191195501	34.39	0.843253627655892	5.28168930569844e-11	NA	NA	NA	Absent	Absent	NA
ENSG00000141433.13	chr18	904871	912172	ADCYAP1	protein_coding	2.62	2.6	3.32	2.15	4.34	5.85	3.89	4.23	2.6725	0.241570383118461	4.5775	0.434844320801518	4.5775	0.828002067224479	0.00256594851033715	NA	NA	NA	Absent	Absent	NA
ENSG00000141480.18	chr17	4710596	4721499	ARRB2	protein_coding	14.01	14.1	16.58	15.92	8.28	9.61	8.58	9.01	15.1525	0.648066033158144	8.87	0.288588519060155	15.1525	-0.723968273938739	2.37515216447861e-05	NA	NA	NA	Absent	Absent	NA
ENSG00000141526.18	chr17	82217934	82261129	SLC16A3	protein_coding	47.06	57.54	53.39	61.66	22.04	32.72	42.87	34.64	54.9125	3.11464651552414	33.0675	4.2845485468133	54.9125	-0.721978106722263	4.47319671907768e-10	NA	NA	NA	Absent	Absent	NA
ENSG00000142621.20	chr1	15236521	15400283	FHAD1	protein_coding	0.44	0.51	0.77	0.51	1.87	1.6	1.18	0.92	0.5575	0.0727295217455287	1.3925	0.212028889541025	1.3925	1.31086125730988	0.0113872374072902	NA	NA	NA	Absent	Absent	NA
ENSG00000142748.13	chr1	27369110	27374824	FCN3	protein_coding	2.79	1.37	2.49	1.52	17.98	12.69	12.19	11.26	2.0425	0.351695298992371	13.53	1.51263015968875	13.53	2.81230200414863	8.09835059840429e-27	NA	NA	NA	Absent	Absent	NA
ENSG00000143125.6	chr1	110451149	110457358	PROK1	protein_coding	0.87	0.81	0.5	0.92	2.25	2.01	0.94	1.86	0.775	0.0943839675651185	1.765	0.286487347015536	1.765	1.20930875378646	0.0394490152668796	NA	NA	NA	Absent	Absent	NA
ENSG00000143320.9	chr1	156699606	156705816	CRABP2	protein_coding	6.1	4.4	10.37	15.71	4.06	3.42	4.97	8.67	9.145	2.52300911611512	5.28	1.17388954619533	9.145	-0.680878808663084	0.0376912301970052	NA	NA	NA	Absent	Absent	NA
ENSG00000143369.15	chr1	150508062	150513789	ECM1	protein_coding	3.67	2.57	3.35	3.04	9.53	7.92	8.58	6.47	3.1575	0.234285260597702	8.125	0.643046136240109	8.125	1.40692681345399	9.67413303348693e-14	NA	NA	NA	Absent	Absent	NA
ENSG00000143502.16	chr1	223220819	223364233	SUSD4	protein_coding	4.95	5.52	5.42	5.68	3.35	3.72	1.57	5.61	5.3925	0.15691691007239	3.5625	0.828265003888651	5.3925	-0.66112426832711	0.0392052827502131	NA	NA	NA	Absent	Absent	NA
ENSG00000143603.19	chr1	154697455	154870281	KCNN3	protein_coding	1.35	1.76	1.54	1.74	0.53	0.79	0.58	0.71	1.5975	0.0962959846861055	0.6525	0.0594943974953384	1.5975	-1.25347681984194	6.05095960631667e-13	NA	NA	NA	Absent	MECOMtarget	NA
ENSG00000144136.11	chr2	112645939	112663825	SLC20A1	protein_coding	29.27	31.56	27.4	31.5	18.02	19.94	19.56	17.84	29.9325	0.998259944436652	18.84	0.532353266168247	29.9325	-0.625489150847712	4.10456273950815e-11	NA	NA	NA	Absent	Absent	NA
ENSG00000144455.14	chr3	3700814	4467273	SUMF1	protein_coding	32.65	29.55	33	30.98	18.94	15.91	16.89	15.92	31.545	0.797772941799022	16.915	0.713050956570894	31.545	-0.856484113871823	1.63070699831453e-18	NA	NA	NA	Absent	Absent	NA
ENSG00000144730.19	chr3	57089982	57170306	IL17RD	protein_coding	1.19	1.88	1.86	0.98	0.93	0.76	0.87	0.66	1.4775	0.230664800088787	0.805	0.059791303715507	1.4775	-0.789752517299086	0.00313135124903032	NA	NA	NA	Absent	Absent	NA
ENSG00000144749.14	chr3	66378797	66501263	LRIG1	protein_coding	4.76	5.19	3.56	3.87	2.71	2.91	2.55	2.91	4.345	0.379484299192119	2.77	0.0871779788708135	4.345	-0.596149074453521	0.000399190090253736	NA	NA	NA	Absent	Absent	NA
ENSG00000144868.14	chr3	133038391	133397775	TMEM108	protein_coding	0.99	1.66	1.2	1.02	3.19	3.71	4.27	4.91	1.2175	0.154616460960662	4.02	0.369639463982586	4.02	1.78050971575461	1.77210978371163e-09	NA	NA	NA	Absent	Absent	NA
ENSG00000144959.11	chr3	172630249	172711218	NCEH1	protein_coding	1.71	3.24	2.92	2.55	1.48	1.63	1.51	1.67	2.605	0.329962119037928	1.5725	0.0458938993767145	2.605	-0.645316751092377	0.0164162963193989	NA	NA	NA	Absent	Absent	NA
ENSG00000145087.13	chr3	120908072	121424761	STXBP5L	protein_coding	0.6	0.73	1.81	0.82	1.21	1.47	1.74	1.68	0.99	0.277037903543901	1.525	0.119895788082818	1.525	0.806816897812999	0.00150658487207055	NA	NA	NA	Absent	Absent	NA
ENSG00000145247.12	chr4	48885019	48906937	OCIAD2	protein_coding	111.04	101.34	109.77	102.28	58.38	58.82	64.24	75.59	106.1075	2.5020370867222	64.2575	4.00559270478997	106.1075	-0.686422320495941	1.23903656614956e-10	NA	NA	NA	Absent	Absent	NA
ENSG00000145358.6	chr4	100185870	100190782	DDIT4L	protein_coding	7.91	9.91	11.72	12.02	1.85	1.66	1.64	2.15	10.39	0.948973129229695	1.825	0.118215904175369	10.39	-2.44920364984057	2.88058381995713e-44	NA	NA	NA	Absent	Absent	NA
ENSG00000145431.11	chr4	156760454	156971799	PDGFC	protein_coding	8.11	6.06	9.24	11.66	12.64	11.88	14.94	20.48	8.7675	1.16735723609642	14.985	1.94373137718839	14.985	0.823211104463503	1.47894671558192e-13	NA	NA	NA	MECOMtarget	Absent	NA
ENSG00000145569.6	chr5	14581792	14616180	OTULINL	protein_coding	2.55	2.05	1.12	1.88	1.61	1.18	0.86	0.93	1.9	0.296338770103857	1.145	0.169533674137815	1.9	-0.678523601154139	0.00242676705825011	NA	NA	NA	Absent	Absent	NA
ENSG00000145703.16	chr5	76403285	76708132	IQGAP2	protein_coding	24.72	19.35	17.82	16.29	39.9	25.95	28.31	24.32	19.545	1.83460486208884	29.62	3.52317801612881	29.62	0.631818271696635	1.69908324808591e-14	NA	NA	NA	Absent	MECOMtarget	NA
ENSG00000145708.11	chr5	76953045	76981158	CRHBP	protein_coding	14.27	20.84	26.22	36.96	316.51	349.93	316.36	413.57	24.5725	4.79789428638578	349.0925	22.8966614651569	349.0925	3.94564708805967	6.35216483332763e-66	NA	NA	NA	Absent	Absent	NA
ENSG00000145779.8	chr5	119268692	119399688	TNFAIP8	protein_coding	12.06	11.72	12.23	11.78	6.56	7.68	5.88	7.99	11.9475	0.119817569663218	7.0275	0.490533298224154	11.9475	-0.728619935328234	0.000111515814767583	NA	NA	NA	Absent	Absent	NA
ENSG00000146072.6	chr6	47231532	47309905	TNFRSF21	protein_coding	36.61	39.6	39.79	42.63	24.86	24.96	25.18	26.53	39.6575	1.22962985623046	25.3825	0.388294883647296	39.6575	-0.598867199583135	8.28603919874944e-16	NA	NA	NA	Absent	Absent	NA
ENSG00000146678.10	chr7	45888360	45893660	IGFBP1	protein_coding	3.84	3.02	2.02	1.31	7.4	4.51	2.7	2.28	2.5475	0.555538402512974	4.2225	1.16441956212813	4.2225	0.736190047017337	0.0344189001122696	NA	NA	NA	Absent	Absent	NA
ENSG00000146701.12	chr7	76048051	76067508	MDH2	protein_coding	68.34	61.67	66.25	70.15	39.39	35.17	33.21	36.33	66.6025	1.82705306892456	36.025	1.29330004252687	66.6025	-0.842330950645746	9.93855020896338e-25	NA	NA	NA	Absent	Absent	NA
ENSG00000147113.17	chrX	45148373	45200901	DIPK2B	protein_coding	42.33	46.89	23.23	21.85	56.96	61.68	42.54	34.79	33.575	6.44485518327086	48.9925	6.24365995096893	48.9925	0.631095014160752	2.15964275396989e-12	NA	NA	NA	Absent	Absent	NA
ENSG00000147206.17	chrX	103075810	103093143	NXF3	protein_coding	0.14	0.25	0.04	0.05	0.7	1.57	0.52	1.39	0.12	0.0488193950529227	1.045	0.256466372064643	1.045	3.36389642029648	0.000411195870945955	NA	NA	NA	Absent	Absent	NA
ENSG00000147251.16	chrX	118495815	118686163	DOCK11	protein_coding	1.15	1.17	1.15	1.12	3.36	2.07	2.24	2.36	1.1475	0.0103077640640441	2.5075	0.290326683812104	2.5075	1.14016914656223	6.05138485288809e-09	NA	NA	NA	Absent	Absent	NA
ENSG00000147394.18	chrX	152914442	152973480	ZNF185	protein_coding	1.18	1.61	1.72	1.27	0.71	0.99	0.94	0.75	1.445	0.130288142207954	0.8475	0.0690862986898753	1.445	-0.721869147489122	0.0347810342950765	NA	NA	NA	Absent	Absent	NA
ENSG00000147400.10	chrX	152826994	152830757	CETN2	protein_coding	36.09	32.68	30.52	29.85	17.2	13.86	13.65	13.58	32.285	1.40470934122805	14.5725	0.877851306695312	32.285	-1.10776252738431	3.03889004603976e-21	NA	NA	NA	Absent	Absent	NA
ENSG00000147676.14	chr8	119165034	119245673	MAL2	protein_coding	0.35	0.23	0.37	0.68	1.01	0.92	1.06	1.96	0.4075	0.0959492053119775	1.2375	0.242568718785694	1.2375	1.67223049971049	0.000180829073902915	NA	NA	NA	Absent	Absent	NA
ENSG00000148120.18	chr9	94726699	95087159	AOPEP	protein_coding	18.9	13.83	18.49	16.83	13.9	6.89	9.26	12.86	17.0125	1.15134975137879	10.7275	1.6199864968573	17.0125	-0.658670669160091	0.00132342807469347	NA	NA	NA	Absent	Absent	NA
ENSG00000148411.8	chr9	136006537	136095289	NACC2	protein_coding	3.84	4.74	4.57	5.53	1.99	2.27	2.6	3.16	4.67	0.346818876841116	2.505	0.251412675363303	4.67	-0.866884785319782	1.55575251369211e-11	TF	NA	TF	Absent	Absent	NA
ENSG00000148541.13	chr10	59246130	59363181	FAM13C	protein_coding	1.79	2.3	2.45	1.66	7.99	7.99	7.23	6.29	2.05	0.191963538204525	7.375	0.403598397750371	7.375	1.90357956882009	3.0867001087733e-28	NA	NA	NA	Absent	Absent	NA
ENSG00000148655.15	chr10	75431624	76560168	LRMDA	protein_coding	5.11	3.56	1.94	2.63	8.56	3.33	7.41	9.05	3.31	0.685674850056497	7.0875	1.2987967187619	7.0875	1.11280010580997	0.0273656153987749	NA	NA	NA	Absent	Absent	NA
ENSG00000148700.15	chr10	109996368	110135565	ADD3	protein_coding	21.35	21.86	22.01	18.61	43.46	34.01	43.61	30.04	20.9575	0.795145426950316	37.78	3.42018274365567	37.78	0.87720551004898	5.05133685029194e-22	NA	NA	NA	Absent	Absent	NA
ENSG00000148908.15	chr10	119499817	119542719	RGS10	protein_coding	70.59	69.73	102.28	72.9	38.69	36.77	43.64	40.11	78.875	7.83031981041217	39.8025	1.45070887844529	78.875	-0.926195522459628	7.52574102238281e-17	NA	NA	NA	Absent	Absent	NA
ENSG00000148926.10	chr11	10305073	10307397	ADM	protein_coding	69.72	64.94	63.18	69.82	42.31	39.23	38.44	38.76	66.915	1.6871549029851	39.685	0.889911044243563	66.915	-0.710430338223478	5.59719979059145e-16	NA	NA	NA	Absent	Absent	NA
ENSG00000149021.7	chr11	62405103	62423195	SCGB1A1	protein_coding	11.47	3.41	2.26	7	1.03	1.51	1.23	0.25	6.035	2.07387921538358	1.005	0.270231382337433	6.035	-2.40034677135205	0.0148814471571908	NA	NA	NA	Absent	Absent	NA
ENSG00000149489.9	chr11	62611722	62615116	ROM1	protein_coding	7.01	5.75	9.81	8.91	6.11	3.69	3.64	4.48	7.87	0.916478768621147	4.48	0.576382396215105	7.87	-0.766562479048756	0.037520993481325	NA	NA	NA	Absent	Absent	NA
ENSG00000149554.14	chr11	125625163	125676255	CHEK1	protein_coding	13.55	20.1	15.28	13.03	13.98	12.06	7.49	6.59	15.49	1.6101604474917	10.03	1.77971439656292	15.49	-0.628011015261252	0.00166358072883278	NA	Cell cycle	Cell cycle	Absent	Absent	NA
ENSG00000149948.14	chr12	65824460	65966291	HMGA2	protein_coding	108.69	123.35	149.96	127.49	75.93	79.4	82.28	73.59	127.3725	8.54120051573548	77.8	1.91161798833693	127.3725	-0.659411193369073	3.56116570717175e-20	TF	NA	TF	Absent	Absent	NA
ENSG00000150551.11	chr2	132643286	132671579	LYPD1	protein_coding	2.33	3.13	2.3	3.95	0.96	1.08	0.97	1.16	2.9275	0.391287937457827	1.0425	0.0476751158012927	2.9275	-1.42338710306852	6.04611488172142e-08	NA	NA	NA	Absent	Absent	NA
ENSG00000150556.17	chr2	149038107	149215262	LYPD6B	protein_coding	24.23	19.49	16.83	13.3	107.71	82.35	83.44	59.77	18.4625	2.30282932860138	83.3175	9.79127960227875	83.3175	2.21666457743239	4.50588277233727e-116	NA	NA	NA	Absent	Absent	NA
ENSG00000150630.4	chr4	176683538	176792922	VEGFC	protein_coding	63.75	54.46	52.23	56.26	28.99	25.98	20.76	26.58	56.675	2.49820101940043	25.5775	1.73254328950246	56.675	-1.10798718647102	4.81117220698595e-41	NA	NA	NA	Absent	Absent	NA
ENSG00000150687.12	chr11	86791059	86952910	PRSS23	protein_coding	141.27	140.87	123.33	99.01	93.83	92.26	76.48	56.35	126.12	9.95749801238578	79.73	8.72256556295222	126.12	-0.631600704897106	1.2311494962244e-21	NA	NA	NA	Absent	Absent	NA
ENSG00000150867.14	chr10	22534854	22714578	PIP4K2A	protein_coding	13.24	13.66	11.87	11.05	21.58	24.08	23.42	20.36	12.455	0.604462571215125	22.36	0.850999412455732	22.36	0.88803925469807	2.17222015995782e-20	NA	NA	NA	Absent	Absent	NA
ENSG00000151883.19	chr5	50665899	50846519	PARP8	protein_coding	2.93	4.83	4.88	5.47	9.06	9.72	11.52	11.26	4.5275	0.551971844088688	10.39	0.595231047577325	10.39	1.27121713550687	3.80476498673581e-16	NA	NA	NA	Absent	Absent	NA
ENSG00000152128.13	chr2	134455759	134719000	TMEM163	protein_coding	5.31	4.86	4.55	4.59	1.25	1.66	0.62	0.9	4.8275	0.174946420369209	1.1075	0.224773033673229	4.8275	-2.12838093122537	7.62995304544959e-13	NA	NA	NA	Absent	Absent	NA
ENSG00000152137.8	chr12	119171555	119224855	HSPB8	protein_coding	5.68	7.44	7.15	6.37	21.65	24.37	18.26	16.6	6.66	0.39717754216471	20.22	1.73717682845856	20.22	1.64212847767768	1.56340562013335e-29	NA	NA	NA	Absent	Absent	NA
ENSG00000152154.11	chr2	39664982	39717963	TMEM178A	protein_coding	9.55	6.05	5.95	5.07	4.15	2.99	2.69	3.11	6.655	0.989793749559304	3.235	0.317529526186149	6.655	-0.973641977094186	7.82922309991046e-05	NA	NA	NA	Absent	Absent	NA
ENSG00000152760.10	chr1	66752459	66779047	DYNLT5	protein_coding	32.72	36.96	30.45	25.07	74.7	72.75	72.51	54.3	31.3	2.47634475252	68.565	4.78021704528152	68.565	1.17463076319236	9.73223460865145e-34	NA	NA	NA	Absent	Absent	NA
ENSG00000152782.17	chr10	89582988	89645418	PANK1	protein_coding	4.17	5.53	4.72	5.06	2.64	3.9	3.17	2.94	4.87	0.286385521049278	3.1625	0.268712206644953	4.87	-0.586239390368168	0.00324788344403469	NA	NA	NA	Absent	Absent	NA
ENSG00000152784.16	chr4	80183879	80204329	PRDM8	protein_coding	1.66	2.33	3.22	2.19	10.54	13.37	13.42	9.66	2.35	0.323908423272175	11.7475	0.968051091971218	11.7475	2.39278829308534	1.32691681638103e-55	TF	NA	TF	Absent	Absent	NA
ENSG00000153094.24	chr2	111119378	111168445	BCL2L11	protein_coding	8.31	11.49	13.77	12.98	6.22	7.03	8.69	6.85	11.6375	1.20567667722321	7.1975	0.52693097270895	11.6375	-0.636656662753136	7.46073707113186e-08	NA	NA	NA	Absent	Absent	NA
ENSG00000153234.15	chr2	156324437	156342348	NR4A2	protein_coding	0.71	0.99	0.78	1.5	1.44	1.17	1.51	2.75	0.995	0.178535710713571	1.7175	0.351884805961648	1.7175	0.806706652143587	0.0246622121036451	TF	NA	TF	Absent	Absent	NA
ENSG00000153551.14	chr3	32391698	32483067	CMTM7	protein_coding	17.16	16.14	14.2	13.01	12.16	9.97	9.41	7.66	15.1275	0.935426596086869	9.8	0.927820025651527	15.1275	-0.59359303354084	0.000184503182619754	NA	NA	NA	Absent	Absent	NA
ENSG00000153707.18	chr9	8314246	10613002	PTPRD	protein_coding	8.44	27.76	27.58	21.52	6.43	9.89	10.48	10.19	21.325	4.53316942105631	9.2475	0.946857741866926	21.325	-1.04818089155577	0.000240490569096017	NA	NA	NA	Absent	Absent	NA
ENSG00000153956.16	chr7	81946444	82443777	CACNA2D1	protein_coding	3.44	5.35	4.9	3.36	7.02	7.33	9.38	6.66	4.2625	0.506628973378612	7.5975	0.609731839964641	7.5975	0.891231786913738	5.36080065837064e-11	NA	NA	NA	Absent	Absent	NA
ENSG00000153976.3	chr17	13494032	13601929	HS3ST3A1	protein_coding	4.39	3.41	3.29	3.05	7.16	8.37	5.77	5.14	3.535	0.294660821963151	6.61	0.722645602399037	6.61	0.937145065610292	9.02044119650178e-09	NA	NA	NA	Absent	Absent	NA
ENSG00000154096.14	chr11	119415476	119424985	THY1	protein_coding	69.46	81.79	61.4	62.69	40.92	44.45	26.85	32.47	68.835	4.66603775524088	36.1725	3.99659516547106	68.835	-0.898319909749211	1.92783755754528e-23	NA	NA	NA	Absent	Absent	NA
ENSG00000154118.13	chr16	87601835	87698156	JPH3	protein_coding	8.99	9.8	8.88	10.62	5.93	5.98	6.01	5.85	9.5725	0.404956273359647	5.9425	0.0349702254305956	9.5725	-0.642912659296571	4.39224020437715e-07	NA	NA	NA	Absent	Absent	NA
ENSG00000154146.13	chr11	124739942	124747210	NRGN	protein_coding	31.4	23.98	20.42	22.82	60.13	51.27	56.97	58.72	24.655	2.36736668051234	56.7725	1.9446952417624	56.7725	1.25629135129247	2.72947581055085e-26	NA	NA	NA	Absent	Absent	NA
ENSG00000154529.15	chr9	41890314	42129510	CNTNAP3B	protein_coding	2.57	2.83	5.02	2.79	1.34	1.94	2.5	1.79	3.3025	0.575345910445765	1.8925	0.239282782498031	3.3025	-0.737003613202746	0.00372124355466168	NA	NA	NA	Absent	Absent	NA
ENSG00000154639.19	chr21	17513043	17593579	CXADR	protein_coding	7.03	7.84	7.05	7.64	4.54	3.89	3.68	5.15	7.39	0.206195699922832	4.315	0.333129104102299	7.39	-0.742101528376626	7.60345361160959e-08	NA	NA	NA	Absent	Absent	NA
ENSG00000154721.15	chr21	25639258	25717562	JAM2	protein_coding	1.14	0.82	1.55	1.57	6.26	6.27	6.97	9.6	1.27	0.179768369483251	7.275	0.7926169734914	7.275	2.59868542990454	7.08753208441113e-37	NA	NA	NA	Absent	Absent	NA
ENSG00000154734.16	chr21	26835755	26845409	ADAMTS1	protein_coding	2.79	3.39	3.32	4.43	5.53	6.89	5.57	7.79	3.4825	0.343059154277121	6.445	0.548475158963467	6.445	0.937601468299036	1.75219095602595e-11	NA	NA	NA	Absent	Absent	NA
ENSG00000154864.13	chr18	10666483	11149569	PIEZO2	protein_coding	1.91	2.83	2.32	1.44	5.82	7.83	7.79	4.04	2.125	0.295874410293737	6.37	0.907349620230996	6.37	1.61495150881904	2.33540159692803e-41	NA	NA	NA	Absent	Absent	NA
ENSG00000154930.15	chr20	25006230	25058980	ACSS1	protein_coding	2.69	2.85	2.09	2.2	1.5	1.2	1.19	1.06	2.4575	0.184723893058442	1.2375	0.0931284954601258	2.4575	-0.950350245405255	0.000259018251291962	NA	NA	NA	Absent	Absent	NA
ENSG00000155307.19	chr21	14485228	14658821	SAMSN1	protein_coding	7.81	6.81	7	6.56	1.62	1.84	1.85	2	7.045	0.270447160581631	1.8275	0.078249068152066	7.045	-1.90605843719735	3.56613602804568e-17	NA	NA	NA	Absent	Absent	NA
ENSG00000155465.20	chr14	22773222	22829820	SLC7A7	protein_coding	28.45	21.68	24.67	24.71	16.78	14.41	14.81	16.16	24.8775	1.38617804892926	15.54	0.557658796517488	24.8775	-0.631428400861271	3.39573381645255e-09	NA	NA	NA	Absent	Absent	NA
ENSG00000155511.18	chr5	153489615	153813869	GRIA1	protein_coding	0.46	0.51	0.85	1.1	1.62	1.34	1.36	1.72	0.73	0.150720491860485	1.51	0.0946924847422786	1.51	1.17203110189108	0.000299136841655163	NA	NA	NA	Absent	Absent	NA
ENSG00000155792.10	chr8	119873717	120050918	DEPTOR	protein_coding	8.57	8.59	6.35	6.19	5.75	4.55	3.99	4.61	7.425	0.667651356123339	4.725	0.369086710679212	7.425	-0.605440666733606	0.000973434976591743	NA	NA	NA	Absent	Absent	NA
ENSG00000155974.13	chr12	66347431	67069162	GRIP1	protein_coding	0.43	1.41	0.9	0.86	1.11	1.12	4.86	6.01	0.9	0.200540935139603	3.275	1.26897924858263	3.275	1.61512488330628	0.00182419560532828	NA	NA	NA	Absent	Absent	NA
ENSG00000156535.15	chr6	73695785	73828316	CD109	protein_coding	9.43	11.11	8.63	6.62	17.75	15.88	16.45	12.81	8.9475	0.932169288988504	15.7225	1.04672007560124	15.7225	0.868265631540085	5.67379126248475e-22	NA	NA	NA	Absent	Absent	NA
ENSG00000156671.15	chr10	75099586	75182123	SAMD8	protein_coding	9.23	8.31	8.91	9.27	6.27	4.72	4.75	5.79	8.93	0.221810730128188	5.3825	0.386509486731352	8.93	-0.69479120707521	1.99215799495724e-11	NA	NA	NA	Absent	Absent	NA
ENSG00000156711.17	chr6	36127809	36144524	MAPK13	protein_coding	4.12	3.56	3.73	4.79	5.7	4.63	8.7	7.21	4.05	0.273099493469566	6.56	0.888191045515171	6.56	0.704937565630969	1.13030026929187e-05	NA	NA	NA	Absent	Absent	NA
ENSG00000157152.17	chr3	12004388	12192032	SYN2	protein_coding	5.5	4.19	5.76	4.9	13.43	10.53	12.87	11.27	5.0875	0.349174622025523	12.025	0.676578401468251	12.025	1.28978192123506	2.32092185440457e-28	NA	NA	NA	Absent	Absent	NA
ENSG00000157335.21	chr16	70173322	70187361	CLEC18C	protein_coding	1.3	1.51	1.45	1.76	0.53	0.68	0.67	1.07	1.505	0.0957862203033401	0.7375	0.116001077581202	1.505	-1.01184973673455	0.0211793065916831	NA	NA	NA	Absent	Absent	NA
ENSG00000157570.12	chr11	44726465	44932423	TSPAN18	protein_coding	134.89	151.8	151.87	149.82	220.52	213.51	226.12	220.12	147.095	4.09598685707527	220.0675	2.57942298134034	220.0675	0.625830644827263	3.80514096288231e-25	NA	NA	NA	Absent	Absent	NA
ENSG00000157703.16	chr7	138594285	138701362	SVOPL	protein_coding	3.73	2.6	2.13	2.83	0.74	0.66	1.81	0.96	2.8225	0.335742336720686	1.0425	0.263577155054581	2.8225	-1.48800460417203	0.0351260243910321	NA	NA	NA	Absent	Absent	NA
ENSG00000158089.15	chr2	30910467	31155202	GALNT14	protein_coding	4.17	3.67	2.89	2.47	1.55	2.4	1.56	1.94	3.3	0.381968585095686	1.8625	0.200847164115736	3.3	-0.76983397203944	0.0294058804850751	NA	NA	NA	Absent	Absent	NA
ENSG00000158246.8	chr1	27005020	27012850	TENT5B	protein_coding	19.35	15.1	14.08	11.3	7.99	7.85	7.94	6.2	14.9575	1.66987212584277	7.495	0.43263726145583	14.9575	-0.937869270242679	4.8990542119551e-12	NA	NA	NA	Absent	Absent	NA
ENSG00000158301.19	chrX	102712445	102717733	GPRASP2	protein_coding	4.42	4.35	4.7	4.45	8.48	6.43	6.51	7.05	4.48	0.0762670745909838	7.1175	0.474576565652653	7.1175	0.705731704453904	3.46466345889808e-06	NA	NA	NA	Absent	Absent	NA
ENSG00000158710.15	chr1	159918107	159925507	TAGLN2	protein_coding	234.04	223.63	201.79	213.79	132.5	144.86	128.79	136.11	218.3125	6.88643639700535	135.565	3.43982678827486	218.3125	-0.643360274132616	7.46576267066029e-21	NA	NA	NA	Absent	Absent	NA
ENSG00000158715.6	chr1	205657851	205680509	SLC45A3	protein_coding	6.89	7.32	7.64	6.73	3.03	3.3	3.11	3.38	7.145	0.206740578181127	3.205	0.0812916559883813	7.145	-1.11107859960112	2.31448863687326e-13	NA	NA	NA	Absent	Absent	NA
ENSG00000158764.7	chr1	160945025	160954809	ITLN2	protein_coding	3.17	2.69	2.47	2.32	5.68	7.09	5.9	5.93	2.6625	0.1854442863324	6.15	0.318250425503774	6.15	1.25438581026688	0.000315421292147821	NA	NA	NA	Absent	Absent	NA
ENSG00000158813.18	chrX	69616067	70039472	EDA	protein_coding	2.13	2.49	1.84	2.42	0.67	1.19	1	1.19	2.22	0.148716732974695	1.0125	0.122635978951258	2.22	-1.11475302056276	3.9160008637435e-06	NA	NA	NA	Absent	Absent	NA
ENSG00000158966.16	chr1	64470129	64693058	CACHD1	protein_coding	13.91	14.11	15.96	16.91	25.77	22.15	26.31	28.67	15.2225	0.727545817572108	25.725	1.347772854255	25.725	0.79860685344341	8.74291728668383e-26	NA	NA	NA	Absent	Absent	NA
ENSG00000159216.19	chr21	34787801	36004667	RUNX1	protein_coding	2.62	2.78	4.86	4.69	1.41	1.98	2.21	2.07	3.7375	0.600893432038217	1.9175	0.175659471705912	3.7375	-0.878978162508265	1.20143480878475e-06	TF	NA	TF	Absent	Absent	NA
ENSG00000159640.17	chr17	63477061	63498380	ACE	protein_coding	48.01	50.73	56.63	64.18	29.66	31.75	36.28	41.4	54.8875	3.58203474531818	34.7725	2.60559454187843	54.8875	-0.618407088142232	4.41298339253025e-20	NA	NA	NA	Absent	Absent	NA
ENSG00000159708.18	chr16	67326798	67385204	LRRC36	protein_coding	63.11	60.36	49.67	48.35	33.24	36.34	31.13	34.51	55.3725	3.72578934589705	33.805	1.09537284367774	55.3725	-0.662614186019697	3.41134205355916e-10	NA	NA	NA	Absent	Absent	NA
ENSG00000160179.19	chr21	42199689	42297244	ABCG1	protein_coding	2.9	2.8	4.63	5.67	1.99	1.58	2.38	3.43	4	0.69736408472667	2.345	0.396831198370289	4	-0.720509495937118	0.00140655237346891	NA	NA	NA	Absent	Absent	NA
ENSG00000160223.17	chr21	44217014	44240966	ICOSLG	protein_coding	0.71	0.92	0.47	0.34	1.07	2	0.81	0.59	0.61	0.128646803302686	1.1175	0.310090712534252	1.1175	0.886499333562262	0.00140655237346891	NA	NA	NA	Absent	Absent	NA
ENSG00000160796.18	chr3	46979666	47009704	NBEAL2	protein_coding	60.44	62.46	55.13	56.91	34.96	38.39	35.85	37.6	58.735	1.66105639077466	36.7	0.786140360665108	58.735	-0.63483766164531	4.84380702409072e-20	NA	NA	NA	Absent	Absent	NA
ENSG00000161249.21	chr19	35497220	35513658	DMKN	protein_coding	4.37	3.15	7.27	5.03	1.62	1.72	1.24	2.52	4.955	0.864344645767339	1.775	0.268995043324841	4.955	-1.40108539532699	0.0111098877677327	NA	NA	NA	Absent	Absent	NA
ENSG00000161714.12	chr17	45108959	45133354	PLCD3	protein_coding	5.39	5.53	6.76	8.84	2.79	3.35	2.27	5.26	6.63	0.798362908290042	3.4175	0.652551083568686	6.63	-0.941649387007025	6.75482142386483e-06	NA	NA	NA	Absent	Absent	NA
ENSG00000161958.11	chr17	7438273	7444937	FGF11	protein_coding	8.43	8.12	10.69	8.48	20.51	22.55	22.16	21.97	8.93	0.592044480310953	21.7975	0.445820872099995	21.7975	1.34244529687347	6.97812803982455e-29	NA	NA	NA	Absent	Absent	NA
ENSG00000162433.15	chr1	65147549	65232145	AK4	protein_coding	1.48	1.05	0.75	1.02	2.37	1.57	1.52	1.15	1.075	0.150913882727866	1.6525	0.256851935298659	1.6525	0.654937715417676	0.0475132662281599	NA	NA	NA	Absent	Absent	NA
ENSG00000162614.19	chr1	77888513	77943895	NEXN	protein_coding	14.37	7.98	8.33	9.66	9.03	5.25	4.5	5.63	10.085	1.47345681986273	6.1025	1.00367138546439	10.085	-0.686672159732992	2.46547636698444e-06	NA	NA	NA	Absent	Absent	NA
ENSG00000162631.20	chr1	107140007	107484923	NTNG1	protein_coding	6.2	5.77	6.27	7.6	12.02	10.08	9.89	10.47	6.46	0.395748236466907	10.615	0.483640706861336	10.615	0.764920857638782	1.27064134322103e-08	NA	NA	NA	Absent	Absent	NA
ENSG00000162873.15	chr1	205336061	205357090	KLHDC8A	protein_coding	4.49	6.72	4.54	3.1	0.86	1.76	0.97	0.74	4.7125	0.747745221761174	1.0825	0.230664800088787	4.7125	-2.1011435735507	1.51481639144571e-21	NA	NA	NA	Absent	Absent	NA
ENSG00000162924.15	chr2	60881521	60931612	REL	protein_coding	1.16	2.45	1.96	2.01	2.2	2.89	3.35	2.93	1.895	0.268592007823514	2.8425	0.238095744047081	2.8425	0.653752234215321	1.62048762224547e-05	TF	NA	TF	Absent	Absent	NA
ENSG00000162981.14	chr2	14632700	14650814	LRATD1	protein_coding	5.06	4.47	4.16	3.49	2.02	1.37	1.38	1.25	4.295	0.326866435515589	1.505	0.174188595110778	4.295	-1.48027826709165	1.15682006265128e-14	NA	NA	NA	Absent	Absent	NA
ENSG00000163041.13	chr1	226061851	226072019	H3-3A	protein_coding	488.27	392.26	464.36	425.28	734.28	645.16	637	672.46	442.5425	21.200100776097	672.225	22.0306474031064	672.225	0.649654728486206	4.64931132773808e-24	NA	NA	NA	Absent	MECOMtarget	NA
ENSG00000163297.18	chr4	79901146	80125454	ANTXR2	protein_coding	51.37	62.9	59.56	52.43	153.52	148.33	157.36	140.42	56.565	2.78670205320435	149.9075	3.66391269683109	149.9075	1.45286796106446	4.26232324306229e-105	NA	NA	NA	Absent	Absent	NA
ENSG00000163346.17	chr1	154944076	154956123	PBXIP1	protein_coding	77.65	68.56	70.44	75.7	42.99	41.14	42.7	40.55	73.0875	2.1437715013499	41.845	0.592740809010707	73.0875	-0.760326684388951	1.2987325462616e-26	NA	NA	NA	Absent	Absent	NA
ENSG00000163393.13	chr1	115976513	116070054	SLC22A15	protein_coding	4.53	4.59	6.13	6.14	3.04	2.73	3.05	3.74	5.3475	0.454832844753616	3.14	0.213346353769327	5.3475	-0.716481160992945	1.3197637286683e-05	NA	NA	NA	Absent	Absent	NA
ENSG00000163412.13	chr3	71675414	71754773	EIF4E3	protein_coding	3.13	2.89	2.33	2.05	1.37	1.27	1.03	1.16	2.6	0.248394846967484	1.2075	0.073072452629793	2.6	-1.0547382183989	9.80313712183403e-06	NA	NA	NA	Absent	Absent	NA
ENSG00000163453.11	chr4	57030773	57110385	IGFBP7	protein_coding	34.01	23.82	33.54	45.1	14.71	18.53	15.91	27.16	34.1175	4.34931867269653	19.0775	2.80972529796064	34.1175	-0.796665321306621	1.40950016873651e-07	NA	NA	NA	Absent	Absent	NA
ENSG00000163462.18	chr1	155173787	155184971	TRIM46	protein_coding	2.98	3.91	3.72	3.77	1.59	1.61	1.68	2.37	3.595	0.208905879923631	1.8125	0.186832143915334	3.595	-0.957781658490167	0.000101930467018528	NA	NA	NA	Absent	Absent	NA
ENSG00000163485.17	chr1	203090654	203167405	ADORA1	protein_coding	0.49	0.41	0.5	0.31	1.37	1.92	1.49	2.03	0.4275	0.0440407008724127	1.7025	0.16079878730886	1.7025	2.03891515143796	6.28411567189568e-05	NA	NA	NA	Absent	Absent	NA
ENSG00000163590.14	chr3	160755602	161078902	PPM1L	protein_coding	4.26	6.8	6.89	7.96	9.33	10.42	11.1	12.46	6.4775	0.784711996000231	10.8275	0.654972963818609	10.8275	0.811282575576401	2.80011683674324e-15	NA	NA	NA	Absent	Absent	NA
ENSG00000163629.13	chr4	86594315	86815171	PTPN13	protein_coding	0.7	1.14	2.55	1.49	1.71	1.93	2.67	3.18	1.47	0.394609511627212	2.3725	0.338535448660846	2.3725	0.845131529190822	0.000139752333787284	NA	NA	NA	Absent	Absent	NA
ENSG00000163687.14	chr3	58192257	58214697	DNASE1L3	protein_coding	3.84	2.16	1.82	1.13	8.49	4.71	4.64	3.28	2.2375	0.575534172168198	5.28	1.11947160154542	5.28	1.30785668696095	0.000518344909782891	NA	NA	NA	Absent	Absent	NA
ENSG00000163697.17	chr4	40810027	41216714	APBB2	protein_coding	6.82	10.57	8.3	9.09	5.07	3.81	5.25	7.68	8.695	0.782267004715568	5.4525	0.808644699481793	8.695	-0.656868993621972	0.00159361960544846	NA	NA	NA	Absent	Absent	NA
ENSG00000163739.5	chr4	73869393	73871308	CXCL1	protein_coding	9.47	4.81	2.77	2.51	2.53	3.4	1.37	1.93	4.89	1.6109417535508	2.3075	0.43440332641452	4.89	-0.913179212753987	0.0467767237921868	NA	NA	NA	Absent	Absent	NA
ENSG00000163762.7	chr3	149318498	149334414	TM4SF18	protein_coding	23.43	16.95	11.53	6.76	41.06	29.87	29.93	14.84	14.6675	3.58659163877536	28.925	5.38167027975516	28.925	1.06611553301115	6.84338427861949e-20	NA	NA	NA	Absent	Absent	NA
ENSG00000163815.6	chr3	45001548	45036071	CLEC3B	protein_coding	0.91	0.64	0.79	0.9	2.27	1.4	2.95	6.75	0.81	0.0628490254498827	3.3425	1.17928915735992	3.3425	1.87069198005678	0.00506212647648921	NA	NA	NA	Absent	Absent	NA
ENSG00000163909.8	chr1	39623435	39639643	HEYL	protein_coding	1.79	1.74	1.98	3.16	0.86	1.01	1.26	1.5	2.1675	0.334847602151586	1.1575	0.14085305581823	2.1675	-0.852023241578986	0.00100052032894629	TF	NA	TF	Absent	MECOMtarget	NA
ENSG00000164023.14	chr4	107824563	107915047	SGMS2	protein_coding	1.58	3.12	2.16	3.52	1.13	1.9	0.84	1.11	2.595	0.442596505484021	1.245	0.228126426936176	2.595	-1.00575585824413	0.000614484152985008	NA	NA	NA	Absent	Absent	NA
ENSG00000164116.17	chr4	155666726	155737059	GUCY1A1	protein_coding	5.59	6.04	8.06	10.64	1.84	1.44	1.93	3.32	7.5825	1.15201544405157	2.1325	0.409905985155946	7.5825	-1.80621502049766	1.11762132320846e-34	NA	NA	NA	Absent	Absent	NA
ENSG00000164120.14	chr4	174490175	174523154	HPGD	protein_coding	1.22	1.04	1.39	1.87	7.67	4.76	4.82	10.46	1.38	0.178278807863788	6.9275	1.35921162811389	6.9275	2.35859087809711	4.17992310472134e-22	NA	NA	NA	Absent	Absent	NA
ENSG00000164128.7	chr4	163323962	163344832	NPY1R	protein_coding	1.95	2.29	1.78	3.69	7.35	6.72	6.12	8.84	2.4275	0.433981086377429	7.2575	0.584214215848947	7.2575	1.66526287889199	7.52574102238281e-17	NA	NA	NA	Absent	Absent	NA
ENSG00000164129.12	chr4	163343892	163351934	NPY5R	protein_coding	1.82	1.57	2.5	2.58	4.89	5.6	6.9	6.85	2.1175	0.249745704000423	6.06	0.492459812235137	6.06	1.57765798770923	9.09336238655231e-12	NA	NA	NA	Absent	Absent	NA
ENSG00000164171.11	chr5	52989340	53094779	ITGA2	protein_coding	3.37	5.93	6.62	7.78	1.92	2.04	2.46	3.45	5.925	0.933278272185383	2.4675	0.347356085307282	5.925	-1.19944896342729	9.59657336199547e-19	NA	NA	NA	Absent	Absent	NA
ENSG00000164176.13	chr5	83940554	84384880	EDIL3	protein_coding	18.09	18.93	24.27	21.54	56.84	53.94	63.71	55.98	20.7075	1.39628301214331	57.6175	2.11991499436495	57.6175	1.52662027969137	2.78674838277131e-100	NA	NA	NA	Absent	Absent	NA
ENSG00000164220.7	chr5	76615482	76623413	F2RL2	protein_coding	24.65	27.14	26.04	30.87	42.79	49.22	46.18	48.44	27.175	1.33285720665544	46.6575	1.44133257207812	46.6575	0.82586469841145	9.42465596899143e-28	NA	NA	NA	Absent	Absent	NA
ENSG00000164326.5	chr5	71719275	71721048	CARTPT	protein_coding	32.56	9.56	7.41	18.81	90.13	32.01	24.82	88.35	17.085	5.72044942873081	58.8275	17.6236414961078	58.8275	1.83933458539563	3.29314581320408e-32	NA	NA	NA	Absent	Absent	NA
ENSG00000164327.13	chr5	38937920	39074399	RICTOR	protein_coding	18.43	19.56	13.82	10.1	9.77	8.59	7.55	6.23	15.4775	2.18038366272238	8.035	0.753408919511841	15.4775	-0.877256251902633	2.29402151943758e-22	NA	NA	NA	Absent	Absent	NA
ENSG00000164574.16	chr5	154190730	154420984	GALNT10	protein_coding	15.42	21.45	20.24	16.56	7.05	8.02	7.76	7.71	18.4175	1.44201464971754	7.635	0.206498587565791	18.4175	-1.21607276254018	5.59275767250995e-40	NA	NA	NA	Absent	Absent	NA
ENSG00000164619.10	chr7	33904308	34156427	BMPER	protein_coding	2.91	5.46	6.05	7.69	12.21	8.87	11.86	15.41	5.5275	0.991853273759111	12.0875	1.3372258285969	12.0875	1.21946559269975	5.88253019236585e-10	NA	NA	NA	Absent	Absent	NA
ENSG00000164946.20	chr9	14737152	14910995	FREM1	protein_coding	0.49	0.6	0.65	0.91	1.94	2.57	2.16	2.3	0.6625	0.0890107671389628	2.2425	0.131932748019588	2.2425	1.82053395629759	7.44653513547661e-13	NA	NA	NA	Absent	Absent	NA
ENSG00000164983.8	chr8	124306189	124372701	TMEM65	protein_coding	9.42	8.35	8.3	7.7	14.6	12.58	11.79	11.64	8.4425	0.357733024288598	12.6525	0.681118871172035	12.6525	0.625271373116919	3.84251716605778e-16	NA	NA	NA	Absent	Absent	NA
ENSG00000165092.13	chr9	72900671	73080442	ALDH1A1	protein_coding	2.26	2.32	3.39	5.1	0.6	0.53	0.31	0.72	3.2675	0.663693892794964	0.54	0.0861200712184254	3.2675	-2.51295421528436	2.50745133694582e-11	NA	NA	NA	Absent	Absent	NA
ENSG00000165194.15	chrX	100291644	100410273	PCDH19	protein_coding	1.32	1.09	1.04	0.86	1.85	2.05	1.68	3.49	1.0775	0.0947254805565359	2.2675	0.414454963375596	2.2675	1.06274792869151	1.09230620124521e-05	NA	NA	NA	Absent	Absent	NA
ENSG00000165475.15	chr13	20403666	20525873	CRYL1	protein_coding	11.42	10.82	11.96	12.99	20.65	17.17	19.93	17.71	11.7975	0.4606584960684	18.865	0.842985765004368	18.865	0.718818717626309	2.20085155831186e-06	NA	NA	NA	Absent	Absent	NA
ENSG00000165682.14	chr12	9985642	10013424	CLEC1B	protein_coding	0.07	0.06	0	0.37	1.92	1.37	1.23	1	0.125	0.0831163842652779	1.38	0.195490835249806	1.38	3.90401169268736	0.00121714141270815	NA	NA	NA	MECOMtarget	Absent	label
ENSG00000165714.11	chr12	12357078	12471233	BORCS5	protein_coding	4.33	3.36	4.35	2.69	5.07	5.51	6.25	4.55	3.6825	0.403513217462163	5.345	0.35984950558069	5.345	0.603530567717568	0.03025981989219	NA	NA	NA	Absent	Absent	NA
ENSG00000165757.9	chr10	30012803	30115494	JCAD	protein_coding	26.19	27.07	21.52	19.92	44.57	39.25	36.27	33.61	23.675	1.74631278221667	38.425	2.34999822694969	38.425	0.74532402039638	4.33554688765457e-29	NA	NA	NA	Absent	Absent	NA
ENSG00000166002.7	chr11	93478472	93543391	SMCO4	protein_coding	15.92	20.61	29.08	28.22	11.27	15.33	10.29	9.38	23.4575	3.15193161674975	11.5675	1.31218885200772	23.4575	-0.950044292392944	0.000851858405263375	NA	NA	NA	Absent	Absent	NA
ENSG00000166016.6	chr11	34150987	34358010	ABTB2	protein_coding	7.2	8.49	6.2	4.47	9.42	12.15	8.44	8.21	6.59	0.847968159779599	9.555	0.90390357155322	9.555	0.596843852749495	9.96830782479947e-07	NA	NA	NA	Absent	Absent	NA
ENSG00000166033.13	chr10	122458551	122514907	HTRA1	protein_coding	275.03	237.69	273.73	231.05	179.59	161.67	161.84	151.75	254.375	11.632174846806	163.7125	5.79421029275489	254.375	-0.590076653794272	7.17198480116836e-21	NA	NA	NA	Absent	Absent	NA
ENSG00000166206.15	chr15	26543546	26939539	GABRB3	protein_coding	1.15	1.47	0.96	1.26	2.82	2.38	2.2	3	1.21	0.106536378763313	2.6	0.186368809979925	2.6	1.14656817620477	1.19470985446165e-07	NA	NA	NA	Absent	Absent	NA
ENSG00000166225.9	chr12	69470349	69579793	FRS2	protein_coding	2.16	3.54	2.44	2.09	3.12	3.58	5.06	4.75	2.5575	0.336114439836593	4.1275	0.462950231306419	4.1275	0.731886359304057	0.00094909748760125	NA	NA	NA	Absent	Absent	NA
ENSG00000166257.10	chr11	123629187	123655244	SCN3B	protein_coding	2.82	2.98	1.75	1.53	4.27	3.9	3.1	2.5	2.27	0.367944742228141	3.4425	0.397877179541627	3.4425	0.661862223159322	0.000196104121976088	NA	NA	NA	Absent	Absent	NA
ENSG00000166292.12	chr17	55719627	55732121	TMEM100	protein_coding	158.93	228.99	321.12	326.18	297.53	368.65	419.24	522.04	258.805	40.0900025983204	401.865	47.1990021963742	401.865	0.706725490377179	2.97457616983525e-19	NA	NA	NA	Absent	Absent	NA
ENSG00000166311.10	chr11	6390440	6394998	SMPD1	protein_coding	36.65	31.67	32.83	36.62	48.88	48.24	52.7	51.31	34.4425	1.28781064213649	50.2825	1.04238808352104	50.2825	0.589920169068815	2.39511037768755e-10	NA	NA	NA	Absent	Absent	NA
ENSG00000166348.19	chr10	73497538	73625994	USP54	protein_coding	2.77	3.18	4.67	3.3	4.73	6.05	9.17	7.84	3.48	0.412573225823813	6.9475	0.977193046434531	6.9475	1.02668381867279	5.72441468894114e-13	NA	NA	NA	Absent	Absent	NA
ENSG00000166387.14	chr11	7513298	7657127	PPFIBP2	protein_coding	2.59	2.13	3.3	4.44	0.38	0.73	0.68	0.64	3.115	0.502966201647785	0.6075	0.0780357823907298	3.115	-2.3214611488081	7.29641845137735e-10	NA	NA	NA	Absent	Absent	NA
ENSG00000166394.15	chr11	7665100	7677222	CYB5R2	protein_coding	4.49	4.1	4.85	5.3	3.16	1.49	2.25	2.51	4.685	0.25588083163848	2.3525	0.345359112615646	4.685	-0.97858770269792	0.0113719339915104	NA	NA	NA	Absent	Absent	NA
ENSG00000166689.16	chr11	16777297	17014414	PLEKHA7	protein_coding	0.72	1.03	1.26	2.32	0.25	0.64	0.87	0.41	1.3325	0.347260109044119	0.5425	0.135362168520849	1.3325	-1.25805138674056	0.0107311956084803	NA	NA	NA	Absent	Absent	NA
ENSG00000166741.8	chr11	114257787	114313536	NNMT	protein_coding	25.12	25.05	29.18	27.46	11.85	11.89	11.85	14.49	26.7025	0.997784003012008	12.52	0.656734345074171	26.7025	-1.0487099466395	6.9001551129167e-09	NA	NA	NA	Absent	Absent	NA
ENSG00000166780.11	chr16	15434475	15625028	BMERB1	protein_coding	23.1	24.19	27.8	26.58	17.52	13.66	12.68	14.11	25.4175	1.07646315156008	14.4925	1.05238914697305	25.4175	-0.769482672653054	9.14176249001041e-08	NA	NA	NA	Absent	Absent	NA
ENSG00000166825.15	chr15	89784895	89815401	ANPEP	protein_coding	9.18	9.56	6.02	6.28	21.11	16.11	11.69	9.86	7.76	0.934273336163816	14.6925	2.50934378872246	14.6925	0.935581201277272	1.8749462478424e-13	NA	NA	NA	Absent	Absent	NA
ENSG00000166908.18	chr12	57591174	57603418	PIP4K2C	protein_coding	1.61	1.21	2.29	2.02	0.74	0.51	0.72	1.05	1.7825	0.236550734515875	0.755	0.111242977306435	1.7825	-1.19147279470572	0.000865195047757374	NA	NA	NA	Absent	Absent	NA
ENSG00000166960.16	chr18	32937402	33441101	CCDC178	protein_coding	0.88	1.66	2.07	1.78	3.28	4.42	5.17	3.73	1.5975	0.254177595393457	4.15	0.412976996938086	4.15	1.46287566856378	7.02375674630735e-05	NA	NA	NA	Absent	Absent	NA
ENSG00000167244.21	chr11	2129112	2141238	IGF2	protein_coding	1989.8	1983.87	1966.67	2355.97	3017.44	3194.45	3028.45	3574.81	2074.0775	94.0920837420272	3203.7875	130.132469069983	3203.7875	0.671415232260494	2.21892174847461e-38	NA	NA	NA	Absent	Absent	NA
ENSG00000167264.18	chr16	67987746	68079320	DUS2	protein_coding	7.31	6.6	7.74	7.24	4.18	5.11	4.17	5.06	7.2225	0.235101928249572	4.63	0.262900488144596	7.2225	-0.59695848475298	0.0124143420964885	NA	NA	NA	Absent	Absent	NA
ENSG00000167371.21	chr16	29811382	29815892	PRRT2	protein_coding	1.56	1.45	1.93	1.94	4.72	4.8	4.17	5.08	1.72	0.126161272451837	4.6925	0.190498250210687	4.6925	1.50718398211679	4.30326208300874e-11	NA	NA	NA	Absent	Absent	NA
ENSG00000167604.15	chr19	35887653	35902303	NFKBID	protein_coding	5.07	3.16	2.85	3.7	1.59	2.05	1.99	1.31	3.695	0.490824136869137	1.735	0.174618632071914	3.695	-1.02453349816149	0.0289636864112259	NA	NA	NA	Absent	Absent	NA
ENSG00000167861.16	chr17	74950742	74973166	HID1	protein_coding	42.12	46.82	41.95	35.96	21.34	21.45	24.54	23.28	41.7125	2.22486469626058	22.6525	0.770555805895978	41.7125	-0.835914921972874	5.72474738578477e-17	NA	NA	NA	Absent	Absent	NA
ENSG00000168016.15	chr3	36826819	36945057	TRANK1	protein_coding	0.72	1.36	1.63	1.56	1.43	1.74	2.13	2.22	1.3175	0.20721868480746	1.88	0.182619823677497	1.88	0.593043634409795	0.00138921599658031	NA	NA	NA	Absent	Absent	NA
ENSG00000168280.18	chr2	148875227	149026759	KIF5C	protein_coding	0.69	0.43	0.4	0.65	1.23	1	0.9	0.98	0.5425	0.0743163283987218	1.0275	0.0708725381700604	1.0275	0.999090800505021	0.00181642565251879	NA	NA	NA	Absent	Absent	NA
ENSG00000168386.19	chr3	99828811	100114513	FILIP1L	protein_coding	4.79	2.27	3.47	4.43	9.19	4.57	4.69	6.31	3.74	0.563648826841678	6.19	1.07582526462247	6.19	0.769555316793287	1.57986647429538e-05	NA	NA	NA	Absent	Absent	NA
ENSG00000168404.13	chr16	74671855	74700960	MLKL	protein_coding	2.93	4.07	4.08	2.79	5.84	7.17	5.68	6.09	3.4675	0.351908487157291	6.195	0.335770258758376	6.195	0.89865871906202	3.24971646511446e-05	NA	NA	NA	Absent	Absent	NA
ENSG00000168496.4	chr11	61792911	61797238	FEN1	protein_coding	19.96	23.28	15.74	13.63	14.13	14.38	9.84	8.64	18.1525	2.15699395378538	11.7475	1.46916855738203	18.1525	-0.587809853714943	4.696216609358e-06	NA	Cell cycle	Cell cycle	Absent	Absent	NA
ENSG00000168528.12	chr1	31409565	31434680	SERINC2	protein_coding	2.21	2.01	1.9	3.84	3.49	3.94	4.33	7.22	2.49	0.45455106057149	4.745	0.84265948045459	4.745	0.974548031936249	0.000153307937286474	NA	NA	NA	Absent	Absent	NA
ENSG00000168672.4	chr8	126552443	126558478	LRATD2	protein_coding	65.54	56.39	61.51	39.65	41.14	37.73	32.52	27.19	55.7725	5.69092314567681	34.645	3.05225190091949	55.7725	-0.634747035520315	5.4772849867238e-16	NA	NA	NA	Absent	Absent	NA
ENSG00000168685.15	chr5	35852695	35879603	IL7R	protein_coding	1.12	1.57	2.69	3.47	26.7	27.96	41.71	51.9	2.2125	0.533516244676142	37.0675	5.99991302020288	37.0675	4.16611288557852	1.03766540766182e-287	NA	NA	NA	Absent	Absent	NA
ENSG00000169122.11	chr8	57994509	58204279	FAM110B	protein_coding	1.28	2.05	0.91	1.74	3.17	2.54	3.12	1.96	1.495	0.251080996227645	2.6975	0.28438163911664	2.6975	0.919167124094292	0.0267155280888683	NA	NA	NA	Absent	Absent	NA
ENSG00000169184.6	chr22	27748277	27801756	MN1	protein_coding	2.53	2.46	2.46	2.32	3.57	4.2	3.73	3.55	2.4425	0.0440407008724127	3.7625	0.151293037953943	3.7625	0.666321751708501	6.0570251385829e-07	NA	NA	NA	Absent	Absent	NA
ENSG00000169245.6	chr4	76021118	76023497	CXCL10	protein_coding	0.41	0.2	0.28	0.33	1.58	3.26	1.71	3.64	0.305	0.0440643468880076	2.5475	0.527468403477087	2.5475	3.07345785534331	5.65514890859146e-07	NA	NA	NA	Absent	Absent	NA
ENSG00000169248.13	chr4	76033682	76041415	CXCL11	protein_coding	0.81	0.66	0.21	0.86	2.24	3.39	2.37	2.42	0.635	0.14790199457749	2.605	0.26440184063908	2.605	2.13605878476087	9.03837297339269e-06	NA	NA	NA	Absent	Absent	NA
ENSG00000169251.13	chr3	161104696	161253532	NMD3	protein_coding	18.52	24.61	26.61	26.38	12.79	15.99	13.32	14.01	24.03	1.89022485434934	14.0275	0.70021871583099	24.03	-0.721290242987534	8.09497454758173e-10	NA	NA	NA	Absent	Absent	NA
ENSG00000169413.3	chr14	20781268	20782467	RNASE6	protein_coding	4.49	3.35	2.92	3.68	10.79	7.38	8.7	4.93	3.61	0.33203915431768	7.95	1.22723944960495	7.95	1.14468592264194	0.00191068459337074	NA	NA	NA	Absent	Absent	NA
ENSG00000169432.18	chr2	166195185	166376001	SCN9A	protein_coding	3.32	3.32	2.08	2.26	8.96	6.93	6.44	4.79	2.745	0.334003492995707	6.78	0.858807312497978	6.78	1.34116915731675	5.34292844178648e-27	NA	NA	NA	Absent	Absent	NA
ENSG00000169684.13	chr15	78565520	78595269	CHRNA5	protein_coding	4.83	7.25	6.13	3.12	3.77	3.56	2.48	1.94	5.3325	0.887903664068725	2.9375	0.436355646233666	5.3325	-0.800613933255928	0.0197725757725307	NA	NA	NA	Absent	Absent	NA
ENSG00000169783.13	chr15	77613027	77820900	LINGO1	protein_coding	5.7	7.38	12.38	20.4	10.64	11.8	17.94	25.57	11.465	3.29891269966333	16.4875	3.42499969586373	16.4875	0.644894386603588	1.66265870124378e-07	NA	NA	NA	Absent	Absent	NA
ENSG00000169855.20	chr3	78597239	79767998	ROBO1	protein_coding	25.83	27.67	33.25	31.13	53.48	50.22	51.45	59.75	29.47	1.67166583582565	53.725	2.11780743537587	53.725	0.913936505648948	3.44304653599559e-30	NA	NA	NA	Absent	Absent	NA
ENSG00000169860.7	chr3	152835131	152841439	P2RY1	protein_coding	18.31	24.45	22.63	34.17	37.3	37.85	45.93	71.09	24.89	3.3505720904546	48.0425	7.93167844259125	48.0425	0.97656142486811	6.58350141851025e-34	NA	NA	NA	Absent	Absent	NA
ENSG00000169891.18	chrX	16946658	17153272	REPS2	protein_coding	3.48	4.2	3.73	2.62	5.18	5.19	6.54	4.94	3.5075	0.331345112131345	5.4625	0.363785078491866	5.4625	0.690456890161114	1.89320518665385e-06	NA	NA	NA	Absent	Absent	NA
ENSG00000170043.12	chr17	7930345	7932123	TRAPPC1	protein_coding	179.19	142.38	176.19	129.56	111.38	80.51	84.98	83.93	156.83	12.3397548598017	90.2	7.12419469133178	156.83	-0.751240355625552	6.16858178578949e-14	NA	NA	NA	Absent	Absent	NA
ENSG00000170166.6	chr2	176151550	176153226	HOXD4	protein_coding	5.59	6.34	5.56	5.81	3.08	2.79	3.71	3.47	5.825	0.1804854564778	3.2625	0.204098628118858	5.825	-0.804450889273638	0.0210902300265118	TF	NA	TF	MECOMtarget	Absent	NA
ENSG00000170214.5	chr5	159865080	159973012	ADRA1B	protein_coding	1.35	1.15	1.41	2.08	0.19	0.39	0.31	0.15	1.4975	0.201964312028966	0.26	0.055075705472861	1.4975	-2.48552470199	1.08039155087909e-06	NA	NA	NA	Absent	Absent	NA
ENSG00000170323.9	chr8	81478419	81483236	FABP4	protein_coding	12.49	5.35	5.39	4.76	1.18	0.52	0.7	0.45	6.9975	1.83648838366414	0.7125	0.16448784149596	6.9975	-3.26413571626534	7.33788557308131e-12	NA	NA	NA	Absent	Absent	NA
ENSG00000170412.18	chr17	74424851	74451653	GPRC5C	protein_coding	11.87	10.08	8.5	10.31	2.12	1.81	1.52	3.29	10.19	0.689504653114587	2.185	0.38816877772433	10.19	-2.21756569692293	6.04741229187322e-24	NA	NA	NA	Absent	Absent	NA
ENSG00000170542.6	chr6	2887270	2903309	SERPINB9	protein_coding	23.26	24.57	24.31	24.12	37.48	39.86	36.46	36.17	24.065	0.283739904372531	37.4925	0.837669137149825	37.4925	0.68325281661535	4.02687900387749e-21	NA	NA	NA	Absent	Absent	NA
ENSG00000170873.19	chr8	124550784	124728473	MTSS1	protein_coding	12.41	15.33	9.37	8.01	20.47	19.24	17.65	14.71	11.28	1.6335135954949	18.0175	1.24445017979829	18.0175	0.747760420116239	2.47507826741692e-10	NA	NA	NA	Absent	Absent	NA
ENSG00000170891.11	chr4	5014586	5019458	CYTL1	protein_coding	1.83	1.65	3.45	1.44	0.4	0.68	0.6	0.87	2.0925	0.459463001774898	0.6375	0.0973289097168291	2.0925	-1.60173157461639	0.0475132662281599	NA	NA	NA	Absent	Absent	NA
ENSG00000170961.7	chr8	121612116	121641440	HAS2	protein_coding	0.67	0.84	1.31	1.84	1.45	2.84	2.12	3.29	1.165	0.262567451651317	2.425	0.404567670482949	2.425	1.14703196177493	9.9940219043987e-06	NA	NA	NA	MECOMtarget	Absent	NA
ENSG00000171224.9	chr10	69630247	69633596	FAM241B	protein_coding	2.78	1.84	2.18	2.12	1.19	0.56	0.92	0.78	2.23	0.197737199332852	0.8625	0.131932748019588	2.23	-1.35775268455523	0.0308158070429554	NA	NA	NA	Absent	Absent	NA
ENSG00000171227.7	chr2	119429901	119438504	TMEM37	protein_coding	13.37	10.01	10.5	7.45	26.49	20.44	25.04	20.15	10.3325	1.21337253828602	23.03	1.60764320253801	23.03	1.21318559711795	5.52179475650641e-20	NA	NA	NA	Absent	Absent	NA
ENSG00000171246.6	chr17	80466834	80477843	NPTX1	protein_coding	0.16	0.16	0.81	0.92	1.6	1.42	2.03	2.39	0.5125	0.204750864874038	1.86	0.218136043177952	1.86	2.25996221390736	1.07472655336668e-09	NA	NA	NA	Absent	Absent	NA
ENSG00000171365.17	chrX	49922596	50099235	CLCN5	protein_coding	2.31	2.39	2.09	2.56	4.88	4.32	5.21	5.89	2.3375	0.0975854326560408	5.075	0.327935461130184	5.075	1.15269274052413	7.39608726461725e-24	NA	NA	NA	Absent	Absent	NA
ENSG00000171476.22	chr4	56647988	56681899	HOPX	protein_coding	11.01	8.94	8.85	9.81	27.21	20.73	18.7	23.14	9.6525	0.501603678216179	22.445	1.82926442411515	22.445	1.25471427896613	1.41612374900024e-16	NA	NA	NA	Absent	Absent	NA
ENSG00000171604.12	chr5	139647299	139683882	CXXC5	protein_coding	33.93	38.85	38.64	39.47	17.8	22.89	19.95	26.81	37.7225	1.27638405270514	21.8625	1.95138999604555	37.7225	-0.754898154671918	1.44322164990914e-14	TF	NA	TF	Absent	Absent	NA
ENSG00000171617.15	chr5	74627406	74641424	ENC1	protein_coding	97.64	113.72	104.15	108.27	171.99	167.59	164.55	175.44	105.945	3.39179524735795	169.8925	2.39822981592674	169.8925	0.726385982877519	2.86243248233304e-32	NA	NA	NA	Absent	Absent	NA
ENSG00000171791.14	chr18	63123346	63320128	BCL2	protein_coding	2.89	3.55	1.9	1.8	1.83	1.77	0.94	0.97	2.535	0.41830013148456	1.3775	0.244314517238197	2.535	-0.847400173078291	1.43774325829617e-06	NA	NA	NA	Absent	Absent	NA
ENSG00000171843.17	chr9	20341669	20622499	MLLT3	protein_coding	21.63	19.05	24.13	24.52	16	11.09	13.06	16.42	22.3325	1.26769064969863	14.1425	1.2625	22.3325	-0.625324195385871	5.37810503091373e-08	NA	NA	NA	Absent	Absent	NA
ENSG00000172031.7	chr1	92029985	92063538	EPHX4	protein_coding	10.73	8.51	5.6	4.88	4.04	3.45	2.94	2.88	7.43	1.35116616298663	3.3275	0.269733664936359	7.43	-1.07229631458511	2.85556207594048e-05	NA	NA	NA	Absent	Absent	NA
ENSG00000172137.19	chr16	71358713	71390436	CALB2	protein_coding	1.81	1.29	2.86	4.36	3.5	3.06	5.34	5.91	2.58	0.677237033836751	4.4525	0.692716572632704	4.4525	0.913387978700949	0.00727253386234849	NA	NA	NA	Absent	Absent	NA
ENSG00000172159.16	chr9	83242990	83538546	FRMD3	protein_coding	2.8	3.04	1.86	1.95	0.77	1.41	0.66	0.75	2.4125	0.297640023070375	0.8975	0.1725	2.4125	-1.4148809403668	1.25376142879746e-06	NA	NA	NA	Absent	Absent	NA
ENSG00000172201.12	chr6	19837370	19842197	ID4	protein_coding	1.67	1.25	1.69	2.8	0.78	0.57	0.88	1.23	1.8525	0.331722147788376	0.865	0.137749773139559	1.8525	-1.05079360453785	0.000188832161648748	NA	NA	NA	Absent	Absent	NA
ENSG00000172339.10	chr1	94974405	95072951	ALG14	protein_coding	1.03	1.14	0.47	1.11	2.42	1.33	1.44	2.19	0.9375	0.157552901168676	1.845	0.270631976430478	1.845	1.04365420596993	0.00324788344403469	NA	NA	NA	Absent	Absent	NA
ENSG00000172379.21	chr15	80404350	80597933	ARNT2	protein_coding	1.63	2.46	2.22	2.41	2.78	3.12	3.53	5.03	2.18	0.19048184515416	3.615	0.495958667632697	3.615	0.752637057155697	1.0621300873933e-05	TF	NA	TF	Absent	Absent	NA
ENSG00000172458.5	chr13	20702127	20723098	IL17D	protein_coding	6.23	4.75	4.89	6.16	10.18	8.06	9.59	7.16	5.5075	0.398212150325259	8.7475	0.6925	8.7475	0.705306074348829	0.000826585798195983	NA	NA	NA	Absent	Absent	NA
ENSG00000172461.11	chr6	96015974	96215612	FUT9	protein_coding	4.46	3.82	2.48	2.97	4.87	5.17	5.09	5.98	3.4325	0.440366797870442	5.2775	0.242603070879163	5.2775	0.695113798019449	0.0156922568020126	NA	NA	NA	Absent	Absent	NA
ENSG00000172572.7	chr12	20368537	20688583	PDE3A	protein_coding	2.28	4.43	3.67	2.86	1.71	2.72	1.93	1.57	3.31	0.469698484846041	1.9825	0.25675458450954	3.31	-0.683958305836224	8.81600670981727e-07	NA	NA	NA	Absent	Absent	NA
ENSG00000172578.12	chr3	183487551	183555706	KLHL6	protein_coding	4.56	5.5	5.34	4.84	9.54	10.65	11.33	9.88	5.06	0.218021405676905	10.35	0.400770092031163	10.35	1.0747790538942	4.11112959137323e-29	NA	NA	NA	Absent	Absent	NA
ENSG00000172602.11	chr12	48857145	48865870	RND1	protein_coding	21.29	17.86	23.06	21.69	10.86	10.74	10.39	14.46	20.975	1.1053242359899	11.6125	0.954387892840223	20.975	-0.812045922541215	1.83012199193938e-08	NA	NA	NA	Absent	Absent	NA
ENSG00000173156.7	chr11	67056847	67072017	RHOD	protein_coding	10.37	9.57	9.94	11.06	6.19	6.82	6.93	6.21	10.235	0.319908841182401	6.5375	0.196187622783226	10.235	-0.603308966572765	0.023662704357461	NA	NA	NA	Absent	Absent	NA
ENSG00000173376.14	chr4	121035613	121073021	NDNF	protein_coding	0.29	0.1	0.14	0.19	1.52	0.84	1.17	1.03	0.18	0.0410284454169706	1.14	0.143585050289599	1.14	2.76648563122743	1.16243849428955e-07	NA	NA	NA	Absent	Absent	NA
ENSG00000173535.15	chr8	23102921	23117445	TNFRSF10C	protein_coding	8.19	17.77	11.17	12.19	5.32	5.68	6.61	6.86	12.33	2.00204895045051	6.1175	0.367568020915857	12.33	-0.92450017201028	5.50162213159411e-05	NA	NA	NA	Absent	Absent	NA
ENSG00000173805.16	chr17	41717742	41734644	HAP1	protein_coding	1.85	1.17	1.01	1.36	3.17	1.53	2.45	2.8	1.3475	0.18213433686888	2.4875	0.351387132187089	2.4875	0.892451132990528	0.00564236254135907	NA	NA	NA	Absent	Absent	NA
ENSG00000173926.6	chr5	126867714	127030558	MARCHF3	protein_coding	1.64	2.12	1.6	2.68	6.31	6	5.02	3.27	2.01	0.252652594155163	5.15	0.684312306869702	5.15	1.39786263318468	7.38154499557567e-06	NA	NA	NA	Absent	Absent	NA
ENSG00000174059.17	chr1	207880972	207911402	CD34	protein_coding	98.54	83.99	64.61	62.27	179.13	158.97	147.65	137.65	77.3525	8.57719687601958	155.85	8.89837438337288	155.85	1.07177557551273	1.6845801574231e-50	NA	NA	NA	Absent	Absent	NA
ENSG00000174175.17	chr1	169588849	169630193	SELP	protein_coding	3.73	2.49	2.74	2.39	0.86	0.81	0.88	1.56	2.8375	0.30646845949733	1.0275	0.178109282932324	2.8375	-1.45487980282869	7.60126225585328e-06	NA	NA	NA	Absent	Absent	NA
ENSG00000174469.23	chr7	146116002	148420998	CNTNAP2	protein_coding	0.74	1.43	0.97	1	0.39	0.48	0.67	0.33	1.035	0.143903903120566	0.4675	0.0742041103982791	1.035	-1.11026876381195	0.00270453526687568	NA	NA	NA	Absent	Absent	NA
ENSG00000174640.15	chr3	133932701	134052184	SLCO2A1	protein_coding	1.04	1.56	0.99	0.99	0.24	0.28	0.83	0.19	1.145	0.138834433769148	0.385	0.149471290442903	1.145	-1.77943994135832	0.000217152370881556	NA	NA	NA	Absent	Absent	NA
ENSG00000175183.10	chr12	76858709	76879023	CSRP2	protein_coding	80.64	66.94	82.13	88.42	116.25	93.71	114.36	167.28	79.5325	4.52338622236336	122.9	15.6492667559857	122.9	0.647676511949955	1.96799407254883e-10	NA	NA	NA	Absent	Absent	NA
ENSG00000175287.19	chr9	128920966	128942041	PHYHD1	protein_coding	11.19	9.33	11.13	12.07	6.29	3.96	5.58	5.72	10.93	0.574978260458602	5.3875	0.499989583224824	10.93	-0.989701778339418	2.18082253452581e-05	NA	NA	NA	Absent	Absent	NA
ENSG00000175445.17	chr8	19901717	19967259	LPL	protein_coding	1.99	0.93	1.08	3.42	12.8	18.21	21.35	24.18	1.855	0.571817278507741	19.135	2.43834130780195	19.135	3.56275039579586	1.44322164990914e-14	NA	NA	NA	Absent	Absent	NA
ENSG00000175471.19	chr5	94703741	95284575	MCTP1	protein_coding	2.41	2.4	2.76	2.51	0.98	0.88	1.13	1.23	2.52	0.0837655458208604	1.055	0.0777281587757401	2.52	-1.22096890153675	1.07725793650525e-05	NA	NA	NA	Absent	Absent	NA
ENSG00000175832.13	chr17	43527844	43579620	ETV4	protein_coding	4.13	7.53	3.7	2.58	0.91	1.6	1.17	0.65	4.485	1.06627466755366	1.0825	0.202541148082721	4.485	-1.98906729568024	8.57808251300639e-13	TF	NA	TF	Absent	Absent	NA
ENSG00000175899.15	chr12	9067664	9116229	A2M	protein_coding	179.73	187.21	206.44	217.54	135	102.86	118.81	111.21	197.73	8.67453456964695	116.97	6.83578939601468	197.73	-0.717292265637203	1.14994571937331e-17	NA	NA	NA	Absent	Absent	NA
ENSG00000176387.7	chr16	67430652	67437553	HSD11B2	protein_coding	13.57	12.08	11.21	14.27	7.92	6.5	4.18	5.36	12.7825	0.695166346999047	5.99	0.798853344905476	12.7825	-1.07070903167436	1.8580830463744e-08	NA	NA	NA	Absent	Absent	NA
ENSG00000176463.14	chr15	91853708	92172435	SLCO3A1	protein_coding	2.11	2.18	2.38	1.61	0.81	0.78	1.04	1.37	2.07	0.16365614358567	1	0.13632070031119	2.07	-1.04911877433839	0.00212636554881882	NA	NA	NA	Absent	Absent	NA
ENSG00000176485.13	chr11	63573195	63616883	PLAAT3	protein_coding	23.04	16.98	21.95	19.49	33.32	27.87	32.56	28.52	20.365	1.35066958703205	30.5675	1.38489094035114	30.5675	0.634008181012142	7.42825170403793e-07	NA	NA	NA	Absent	Absent	NA
ENSG00000176697.20	chr11	27654893	27722058	BDNF	protein_coding	3.24	3	3.37	3.09	1.98	2.09	1.48	1.63	3.175	0.081700673191841	1.795	0.143672080331102	3.175	-0.781201614308972	0.000416087460236598	NA	NA	NA	MECOMtarget	Absent	NA
ENSG00000176907.5	chr8	40153482	40155310	TCIM	protein_coding	42.93	29.62	51.22	36.17	79.25	59.17	75.41	88.49	39.985	4.62678524103579	75.58	6.12000816992919	75.58	0.976740924589064	2.29274940686422e-20	NA	NA	NA	Absent	Absent	NA
ENSG00000177076.6	chr9	19409009	19452505	ACER2	protein_coding	5.54	8.78	7.42	6.57	2.43	2.5	3.77	2.47	7.0775	0.685399822488062	2.7925	0.326148611321077	7.0775	-1.30715578563577	5.76978916997836e-12	NA	NA	NA	Absent	Absent	NA
ENSG00000177191.2	chr19	41425359	41428730	B3GNT8	protein_coding	8.62	7.49	7.58	8.65	4.99	5.32	3.94	4.64	8.085	0.31813257194656	4.7225	0.295476310387144	8.085	-0.732894973356739	0.00174094288836487	NA	NA	NA	Absent	Absent	NA
ENSG00000177294.7	chr17	6776215	6797101	FBXO39	protein_coding	0.74	0.47	0.48	0.27	3.36	3.15	2.97	4.47	0.49	0.0963500562186309	3.4875	0.337055262531235	3.4875	2.90484021862536	1.7390016967201e-09	NA	NA	NA	Absent	Absent	NA
ENSG00000177311.12	chr3	141324213	141449792	ZBTB38	protein_coding	6.35	13.37	11.92	10.98	5.22	4.72	7.39	5.87	10.655	1.51685255271126	5.8	0.579928156469977	10.655	-0.801445849833193	0.0126052560796225	TF	NA	TF	Absent	Absent	NA
ENSG00000177464.5	chr19	45589764	45602212	GPR4	protein_coding	11.3	12.92	10.14	9.89	7.09	7.09	5.73	4.54	11.0625	0.691162969204803	6.1125	0.614415372529041	11.0625	-0.82410831686648	1.27184823830449e-09	NA	NA	NA	Absent	Absent	NA
ENSG00000177469.13	chr17	42402449	42423256	CAVIN1	protein_coding	314.72	277.09	224.74	201.75	196.38	178.62	143.44	118.82	254.575	25.5031927739777	159.315	17.4125383464522	254.575	-0.63788389321103	1.3367502561114e-28	NA	NA	NA	Absent	Absent	NA
ENSG00000177519.4	chr2	153477338	153478762	RPRM	protein_coding	9.78	7.4	7.07	7.49	1.61	2.45	2.37	1.81	7.935	0.621590701346151	2.06	0.206801031589948	7.935	-1.90568196167709	1.59615987800582e-12	NA	NA	NA	Absent	Absent	NA
ENSG00000177679.16	chr7	76201896	76287288	SRRM3	protein_coding	9.79	9.07	10.19	8.73	3.76	4.13	3.94	4.7	9.445	0.332402868018112	4.1325	0.203689919567301	9.445	-1.1496015254477	3.0465229722683e-11	NA	NA	NA	Absent	Absent	NA
ENSG00000178038.17	chr3	46668995	46693704	ALS2CL	protein_coding	2.86	3.07	3.02	3.55	1.51	1.51	1.68	3.14	3.125	0.148576579581036	1.96	0.395369025932314	3.125	-0.692076012321707	0.0042432968136945	NA	NA	NA	Absent	Absent	NA
ENSG00000178175.12	chr5	72439903	72507410	ZNF366	protein_coding	0.53	1.07	0.49	0.68	1.63	2.14	2.07	1.72	0.6925	0.132311186223992	1.89	0.126293309403151	1.89	1.53430228144365	2.03723877167995e-10	TF	NA	TF	Absent	Absent	NA
ENSG00000178531.6	chr19	7924491	7926135	CTXN1	protein_coding	41.13	34.58	28.5	24.77	19.2	22.37	14.23	14.31	32.245	3.58580651086103	17.5275	1.98898791264971	32.245	-0.833839779901164	1.30148438838325e-09	NA	NA	NA	Absent	Absent	NA
ENSG00000178573.7	chr16	79585843	79600737	MAF	protein_coding	1.54	1.34	1.74	1.98	5.75	5.53	8.97	5.26	1.65	0.13699148392023	6.3775	0.869955698105752	6.3775	1.96760779344632	1.95980918291416e-30	TF	NA	TF	Absent	Absent	NA
ENSG00000178662.16	chr2	165469647	165689407	CSRNP3	protein_coding	0.72	1.39	0.86	0.69	1.67	1.27	1.25	1.13	0.915	0.162608937843732	1.33	0.117473401244707	1.33	0.620485986915278	0.0224687843134493	TF	NA	TF	Absent	Absent	NA
ENSG00000178878.13	chr12	12725917	12829975	APOLD1	protein_coding	1.18	1.15	1.18	2.13	3.09	1.67	2.47	2.66	1.41	0.240104144070859	2.4725	0.297275825903599	2.4725	0.866606796529877	0.00240963400462755	NA	NA	NA	Absent	Absent	NA
ENSG00000178980.15	chr19	47778585	47784686	SELENOW	protein_coding	388.13	304.32	263.82	256.73	216.87	198.35	173.59	182.89	303.25	30.1725518200455	192.925	9.47513016621232	303.25	-0.595095543664151	1.48021965324233e-13	NA	NA	NA	Absent	Absent	NA
ENSG00000179097.7	chr3	87792706	87993839	HTR1F	protein_coding	0.87	1.33	0.73	0.7	1.77	2.56	2.23	1.75	0.9075	0.145623658792107	2.0775	0.195336248556176	2.0775	1.25595416491406	1.42795901628274e-05	NA	NA	NA	Absent	Absent	NA
ENSG00000179399.15	chr13	91398621	92873682	GPC5	protein_coding	2.63	1.38	1.4	1.13	0.87	0.82	0.64	0.72	1.635	0.337305499510459	0.7625	0.0513768754726612	1.635	-0.997399441553625	0.0115790134108274	NA	NA	NA	Absent	Absent	NA
ENSG00000179542.16	chrX	143622790	143636101	SLITRK4	protein_coding	8.58	12.41	11.46	8.04	4.16	5.17	5.57	3.71	10.1225	1.06995619069194	4.6525	0.432095186272655	10.1225	-1.07437032382057	1.60814722508937e-25	NA	NA	NA	Absent	Absent	NA
ENSG00000179772.8	chr20	31844303	31845604	FOXS1	protein_coding	11.59	14.49	13.24	15.71	4.34	7.82	6.86	9.19	13.7575	0.881035139291656	7.0525	1.02276891329371	13.7575	-0.954507919724804	1.36870856040739e-06	TF	NA	TF	Absent	Absent	NA
ENSG00000179862.7	chr1	40861054	40862363	CITED4	protein_coding	11.68	7.4	7.6	7.37	6.32	5.24	3.58	3.83	8.5125	1.05706649901193	4.7425	0.640317304154745	8.5125	-0.79994504909468	0.00164211012006404	NA	NA	NA	Absent	Absent	NA
ENSG00000180340.7	chr17	44557484	44561262	FZD2	protein_coding	9.33	9.96	13.18	12.9	5.27	6.7	8.38	7.4	11.3425	0.990104161187094	6.9375	0.653941574862261	11.3425	-0.668081077169893	1.20383609933065e-08	NA	NA	NA	MECOMtarget	Absent	NA
ENSG00000180398.13	chr2	46901870	46941855	MCFD2	protein_coding	33.48	39.39	39.29	37.34	57.19	51.42	57.64	55.46	37.375	1.38141533701249	55.4275	1.41605893827434	55.4275	0.61312035251292	7.12271969217351e-15	NA	NA	NA	Absent	Absent	NA
ENSG00000180730.5	chr13	26044597	26052016	SHISA2	protein_coding	0.85	1.47	1.33	1.81	0.33	0.39	0.16	0.43	1.365	0.199060292373944	0.3275	0.0594943974953384	1.365	-2.00455792780657	1.66064048480019e-07	NA	NA	NA	Absent	Absent	NA
ENSG00000180772.8	chrX	116170744	116174974	AGTR2	protein_coding	4.14	3.88	4.56	9.06	2.53	1.67	2.09	6.08	5.41	1.22470404588211	3.0925	1.01119051122921	5.41	-0.849131067136473	4.46165484376398e-05	NA	NA	NA	Absent	Absent	NA
ENSG00000181449.4	chr3	181711925	181714436	SOX2	protein_coding	0.19	0.11	0.17	0.29	1.23	1.62	2.38	1.75	0.19	0.0374165738677394	1.745	0.238764179334617	1.745	3.24320737951745	2.24796726450877e-12	TF	NA	TF	Absent	Absent	NA
ENSG00000181467.5	chr3	153162226	153170627	RAP2B	protein_coding	7.62	6.84	6.32	6.16	3.86	3.06	2.58	2.65	6.735	0.328772971314046	3.0375	0.293892695837557	6.735	-1.11500051052426	2.31244046615223e-26	NA	NA	NA	Absent	Absent	NA
ENSG00000181804.15	chr3	143265222	143848485	SLC9A9	protein_coding	5.99	6.34	8.13	8.95	14.24	12.68	13.16	16.55	7.3525	0.709346823963191	14.1575	0.861629995995961	14.1575	1.00067728353327	1.41612374900024e-16	NA	NA	NA	MECOMtarget	Absent	NA
ENSG00000181826.10	chr4	37590800	37686376	RELL1	protein_coding	6.03	4.98	4.93	5.19	2.97	3.24	2.53	2.83	5.2825	0.255453028950529	2.8925	0.147782215889915	5.2825	-0.823471139908328	2.59897941503241e-06	NA	NA	NA	Absent	Absent	NA
ENSG00000182022.18	chr10	124007668	124093598	CHST15	protein_coding	7.46	7.94	4.79	4.36	12.34	12.61	9.87	9.12	6.1375	0.911650289310545	10.985	0.8755046163975	10.985	0.910134985334356	3.97719248490071e-15	NA	NA	NA	Absent	Absent	NA
ENSG00000182175.14	chr15	93035273	93089204	RGMA	protein_coding	0.71	1.14	2.19	0.98	0.38	0.58	0.5	0.41	1.255	0.324049893277769	0.4675	0.0453458928680426	1.255	-1.26794634393669	0.00158227321034498	NA	NA	NA	Absent	MECOMtarget	NA
ENSG00000182224.12	chr17	7857746	7862282	CYB5D1	protein_coding	3.57	5.27	3.24	4.16	5.88	5.76	6.23	5.71	4.06	0.445963376672719	5.895	0.117224855157371	5.895	0.59818046025207	0.00720855871263901	NA	NA	NA	Absent	Absent	NA
ENSG00000182287.15	chrX	15825806	15854931	AP1S2	protein_coding	94.73	83.71	94.74	84.4	140.49	127.28	141.63	138.17	89.395	3.08626662274449	136.8925	3.28402795105848	136.8925	0.659467957103923	2.85403801742103e-25	NA	NA	NA	Absent	Absent	NA
ENSG00000182985.18	chr11	115169218	115504957	CADM1	protein_coding	9.87	11.94	13.91	12.65	6.79	6.77	8.82	8.72	12.0925	0.845422724637405	7.775	0.574840557604165	12.0925	-0.595758732308783	4.0339247896474e-06	NA	NA	NA	Absent	Absent	NA
ENSG00000183186.8	chr19	405445	409147	C2CD4C	protein_coding	2.06	2.5	1.65	2.12	1.09	1.64	1.29	0.99	2.0825	0.17399113962115	1.2525	0.143432620650488	2.0825	-0.700805464027696	0.0386683517074466	NA	NA	NA	Absent	Absent	NA
ENSG00000183496.6	chr15	82041778	82046119	MEX3B	protein_coding	21.16	19.76	16.02	13.87	34.14	30.7	27.85	26.46	17.7025	1.67596924693345	29.7875	1.69811353664392	29.7875	0.804520044085361	8.28195684734344e-21	NA	NA	NA	Absent	Absent	NA
ENSG00000183671.12	chr2	206175316	206218047	GPR1	protein_coding	8.31	7.33	2.81	2.28	11.91	9.41	6.43	3.12	5.1825	1.53965025790491	7.7175	1.89816303743031	7.7175	0.654381997070682	0.00663382018461163	NA	NA	NA	Absent	Absent	NA
ENSG00000183807.8	chr6	116752197	116765719	FAM162B	protein_coding	1.68	1.23	1.8	1.03	2.75	3.22	3.96	2.73	1.435	0.182414363469547	3.165	0.288169510300217	3.165	1.19748736045802	0.0196617540674518	NA	NA	NA	Absent	Absent	NA
ENSG00000184162.15	chr19	19201409	19203414	NR2C2AP	protein_coding	8.76	10.58	8.94	6.88	5.11	7.27	4.89	4.74	8.79	0.756945616716727	5.5025	0.594045102103648	8.79	-0.633509482487127	0.0174271366742763	NA	Cell cycle	Cell cycle	Absent	Absent	NA
ENSG00000184232.9	chr11	120211032	120230334	OAF	protein_coding	18.54	19.59	21.83	17.15	10.11	14.54	10.49	10.54	19.2775	0.986706432194162	11.42	1.04442169005946	19.2775	-0.717503174255517	6.24131989702653e-07	NA	NA	NA	Absent	MECOMtarget	NA
ENSG00000184344.4	chr12	7689784	7695775	GDF3	protein_coding	7.56	6.11	2.59	2.05	20.1	16.33	12.19	11.41	4.5775	1.34109019706605	15.0075	2.01169238453597	15.0075	1.87688649032871	1.75020045873295e-16	NA	NA	NA	Absent	Absent	NA
ENSG00000184374.3	chr8	118995452	119108455	COLEC10	protein_coding	0.91	1.4	1.52	1.44	2.56	2.66	4.03	2.66	1.3175	0.13810473079032	2.9775	0.351624207547395	2.9775	1.21220304679726	1.50117443949977e-06	NA	NA	NA	Absent	Absent	NA
ENSG00000184515.11	chrX	102153708	102155977	BEX5	protein_coding	16.82	14.81	16.41	16.26	10.09	7.62	9.44	10.07	16.075	0.437959282734518	9.305	0.58158547666415	16.075	-0.753217347963453	0.00287569264620831	NA	NA	NA	Absent	Absent	NA
ENSG00000184564.11	chr13	85792790	85806683	SLITRK6	protein_coding	0.15	0.25	0.22	0.31	3.36	3.59	6.88	5.8	0.2325	0.0332603367391252	4.9075	0.857218126655443	4.9075	4.39593835607688	1.8361129779961e-59	NA	NA	NA	MECOMtarget	Absent	label
ENSG00000184743.13	chr11	63624087	63671921	ATL3	protein_coding	6.48	5.25	5.11	5.64	4.14	3.21	3.07	3.55	5.62	0.307814879432428	3.4925	0.238200720681809	5.62	-0.643802592932874	1.30011271836832e-06	NA	NA	NA	Absent	Absent	NA
ENSG00000184922.14	chr17	45221444	45247319	FMNL1	protein_coding	5.19	4.76	5.96	4.52	2.94	3.76	2.94	3.34	5.1075	0.31615858362537	3.245	0.195852835908325	5.1075	-0.606604946665349	0.0133128547659982	NA	NA	NA	Absent	Absent	NA
ENSG00000185008.17	chr3	75906695	77649964	ROBO2	protein_coding	8.66	10.24	11.13	21	16.07	15.66	19.72	39.3	12.7575	2.79456131023577	22.6875	5.61217630840895	22.6875	0.852357436347002	9.78436872809507e-23	NA	NA	NA	Absent	Absent	NA
ENSG00000185022.12	chr22	38200767	38216507	MAFF	protein_coding	10.74	5.18	3.32	4.01	4.66	2	1.91	2.95	5.8125	1.68675909661101	2.88	0.638265879812899	5.8125	-0.923314707660669	9.09507105470792e-05	TF	NA	TF	Absent	Absent	NA
ENSG00000185070.12	chr14	85530144	85654428	FLRT2	protein_coding	1.25	2.38	3.2	3.01	15.66	21.05	24.53	18.34	2.46	0.439753718953386	19.895	1.89671865775256	19.895	3.12786448416942	2.88058381995713e-44	NA	NA	NA	Absent	Absent	NA
ENSG00000185155.12	chr1	226223618	226227060	MIXL1	protein_coding	2.88	2.28	5.35	6.26	1.14	1.47	1.37	3.72	4.1925	0.957195338824143	1.925	0.60230806071312	4.1925	-1.10743815087354	0.00128719745127655	TF	NA	TF	Absent	Absent	NA
ENSG00000185222.10	chrX	103356489	103358462	TCEAL9	protein_coding	309.08	247.56	262.37	268.14	484.74	397.55	367.15	417.47	271.7875	13.1646492389024	416.7275	24.9197988137277	416.7275	0.658193239579485	5.30826382053594e-24	NA	NA	NA	Absent	Absent	NA
ENSG00000185305.11	chr5	53883942	54310582	ARL15	protein_coding	8.09	6.88	7.42	9.73	4.75	3.34	6.3	7.02	8.03	0.618344564138798	5.3525	0.821151376625122	8.03	-0.588194585435843	0.00132342807469347	NA	NA	NA	Absent	Absent	NA
ENSG00000185432.12	chr12	50923472	50932510	METTL7A	protein_coding	0.93	1.13	1.8	1.48	2.69	2.23	4.05	3.11	1.335	0.192202150525603	3.02	0.387513440627118	3.02	1.22608716061114	2.58216555078961e-07	NA	NA	NA	Absent	Absent	NA
ENSG00000185442.13	chr15	92617448	92809884	FAM174B	protein_coding	7.94	10.31	7.84	7.3	4.83	5.7	4.39	2.94	8.3475	0.669096094244566	4.465	0.57660645157681	8.3475	-0.882119732749653	1.13737309204141e-05	NA	NA	NA	Absent	Absent	NA
ENSG00000185551.15	chr15	96325938	96340263	NR2F2	protein_coding	0.56	0.41	0.54	0.41	1.94	1.86	1.72	1.34	0.48	0.0406201920231798	1.715	0.133010024684858	1.715	1.88681868888067	5.71787899924538e-11	TF	NA	TF	MECOMtarget	Absent	label
ENSG00000185559.16	chr14	100725705	100738224	DLK1	protein_coding	3.83	3.21	4.51	9.45	79.38	80.7	101.17	107.08	5.25	1.42494444336145	92.0825	7.06176603855816	92.0825	4.29179620403388	1.14086836547902e-57	NA	NA	NA	Absent	Absent	NA
ENSG00000185736.16	chr10	1177313	1737525	ADARB2	protein_coding	2.35	4.38	4.66	5.2	4.96	5.62	6.01	6.93	4.1475	0.622861340909837	5.88	0.411643049255055	5.88	0.585483577687646	0.0230708114015387	NA	NA	NA	Absent	Absent	NA
ENSG00000185737.13	chr10	81875194	82987179	NRG3	protein_coding	12.42	14.36	13.84	11.06	32.57	35.56	33.62	31.26	12.92	0.743281014601252	33.2525	0.908087504961205	33.2525	1.41297775850688	2.05359382254629e-57	NA	NA	NA	Absent	Absent	NA
ENSG00000185885.17	chr11	310041	315272	IFITM1	protein_coding	48.51	32.04	60.8	82.06	28.12	25.02	32.46	51.77	55.8525	10.5366751357659	34.3425	6.00617789585579	55.8525	-0.63632446461142	0.000198506559488123	NA	NA	NA	Absent	Absent	NA
ENSG00000186088.16	chr7	77310751	77416349	GSAP	protein_coding	1.19	1.41	2.45	2.19	0.71	0.63	0.66	1.23	1.81	0.302544762528346	0.8075	0.141796509124872	1.81	-1.10894089821479	0.00756282555185425	NA	NA	NA	Absent	Absent	NA
ENSG00000186868.17	chr17	45894527	46028334	MAPT	protein_coding	0.59	0.7	0.93	0.48	2.37	2.86	4.68	1.89	0.675	0.0961335876094649	2.95	0.609713047260758	2.95	2.13265276444151	5.80553323759834e-19	NA	NA	NA	Absent	Absent	NA
ENSG00000186994.11	chr19	8322584	8343262	KANK3	protein_coding	12.35	8.72	4.78	6.05	18.32	16.64	10.69	9.59	7.975	1.67355161258923	13.81	2.15815893761326	13.81	0.868545405334776	7.84113271475147e-09	NA	NA	NA	Absent	Absent	NA
ENSG00000187123.15	chr2	149329985	149474138	LYPD6	protein_coding	3.08	2.69	2.67	2.39	8.78	7.8	8.13	6.16	2.7075	0.141796509124872	7.7175	0.557649456797607	7.7175	1.54915668407511	7.10328376803793e-30	NA	NA	NA	Absent	Absent	NA
ENSG00000187554.14	chr1	223109404	223143248	TLR5	protein_coding	1.73	1.82	2.07	2.35	0.45	0.8	0.56	1.51	1.9925	0.139186625315318	0.83	0.23815261213488	1.9925	-1.35089875592623	0.000299406357311782	NA	NA	NA	Absent	Absent	NA
ENSG00000187678.10	chr5	142310427	142326455	SPRY4	protein_coding	4.41	2.82	1.6	2.36	2.65	1.53	1.06	1.39	2.7975	0.593441586566586	1.6575	0.345190164981565	2.7975	-0.70881209361325	0.000699389677828509	NA	NA	NA	Absent	Absent	NA
ENSG00000188313.13	chr3	146515180	146544856	PLSCR1	protein_coding	70.88	74.89	76.89	72.92	41.82	51.52	49.21	46.81	73.895	1.29102349578413	47.34	2.07606599124402	73.895	-0.602146739963837	6.24104187110624e-12	TF	NA	TF	Absent	Absent	NA
ENSG00000188641.14	chr1	97077743	97995000	DPYD	protein_coding	1.55	1.28	1.7	1.58	2.06	1.98	2.21	2.77	1.5275	0.0886354895061792	2.255	0.178161911380257	2.255	0.603742289741446	0.0185165442709179	NA	NA	NA	Absent	Absent	NA
ENSG00000188763.5	chr7	73433778	73436120	FZD9	protein_coding	7.13	6.75	6.91	8.62	3.14	4.21	3.61	4.31	7.3525	0.42961950219545	3.8175	0.273659612170545	7.3525	-0.904039586681511	1.22724570930883e-06	NA	NA	NA	Absent	Absent	NA
ENSG00000188766.12	chr19	38388421	38399587	SPRED3	protein_coding	5.22	7.89	4.8	5.52	2.41	2.67	3.22	2.81	5.8575	0.693401939714622	2.7775	0.169183086231061	5.8575	-1.02270418839526	4.46503021778783e-07	NA	NA	NA	Absent	Absent	NA
ENSG00000189067.14	chr16	11547722	11636381	LITAF	protein_coding	5.82	7.99	7.65	7.38	2.45	3.2	3.26	4.16	7.21	0.479843724560403	3.2675	0.349937494418646	7.21	-1.10962111209168	5.98784726882317e-08	NA	NA	NA	Absent	Absent	NA
ENSG00000189120.5	chr17	47844908	47855874	SP6	protein_coding	4.6	3.64	2.5	3.15	7.51	8.29	6.66	5.29	3.4725	0.442443499217697	6.9375	0.642149709958667	6.9375	1.05072209001857	1.72741338040892e-10	TF	NA	TF	Absent	Absent	NA
ENSG00000189171.15	chr1	153618787	153631360	S100A13	protein_coding	294.44	231.15	258.71	230.54	195.76	164.11	140.39	150.92	253.71	15.0823721609036	162.795	12.0118694770353	253.71	-0.597616205091961	2.64956879223693e-09	NA	NA	NA	Absent	Absent	NA
ENSG00000189184.12	chr4	137518918	137532494	PCDH18	protein_coding	5.95	6.97	6.81	8.67	9.46	10.25	11.16	12.56	7.1	0.569239258425957	10.8575	0.665336694213288	10.8575	0.658726003848909	3.0990565426859e-09	NA	NA	NA	Absent	Absent	NA
ENSG00000196104.11	chr4	166733384	167234796	SPOCK3	protein_coding	1.9	1.06	1.04	0.56	2.62	1.88	2.27	1.44	1.14	0.278448080139428	2.0525	0.25401361512066	2.0525	0.966669965730264	0.0115319835901569	NA	NA	NA	Absent	Absent	NA
ENSG00000196141.14	chr2	200305881	200482264	SPATS2L	protein_coding	58.79	62.69	61.99	62.59	92.87	94.86	94.15	93.49	61.515	0.921389349479	93.8425	0.428162255070045	93.8425	0.652926517796686	5.04557735323695e-21	NA	NA	NA	Absent	Absent	NA
ENSG00000196209.13	chr20	1470741	1491587	SIRPB2	protein_coding	6.85	8.76	7.17	5.48	3.34	3.22	2.66	1.76	7.065	0.673455022007162	2.745	0.360219840282755	7.065	-1.33309911539434	6.68544664897215e-10	NA	NA	NA	Absent	Absent	NA
ENSG00000196329.12	chr7	150722253	150750033	GIMAP5	protein_coding	0.08	0.52	0.42	0.55	27.13	21.26	22.26	8.07	0.3925	0.107809631604355	19.68	4.07683905331896	19.68	5.77679880345852	1.55575251369211e-11	NA	NA	NA	Absent	Absent	NA
ENSG00000196417.13	chr19	53389793	53430413	ZNF765	protein_coding	2.38	3.72	3.81	3.84	5.86	5.26	7.43	5.32	3.4375	0.353420783203252	5.9675	0.505822350237709	5.9675	0.845162689970928	6.21020806691895e-06	TF	NA	TF	Absent	Absent	NA
ENSG00000196421.9	chr20	64034344	64039962	C20orf204	protein_coding	4.36	2.54	3	2.86	1.25	0.84	1.53	2.26	3.19	0.401704700827196	1.47	0.299026197291586	3.19	-1.14107403068991	0.00668693492301354	NA	NA	NA	Absent	Absent	NA
ENSG00000196562.14	chr20	47656348	47786616	SULF2	protein_coding	32.85	38.87	29.61	23.79	58.76	53.38	57.95	37.53	31.28	3.14857110448533	51.905	4.93583241881921	51.905	0.772004195843435	5.24034629745193e-16	NA	NA	NA	Absent	Absent	NA
ENSG00000196611.6	chr11	102789401	102798160	MMP1	protein_coding	1.88	0.67	0.26	0.55	5.47	3.43	2.47	1.35	0.84	0.357188092373379	3.18	0.873670418407308	3.18	2.07449726343667	6.29765523068293e-08	NA	NA	NA	Absent	Absent	NA
ENSG00000196705.8	chr19	21142024	21196053	ZNF431	protein_coding	15.79	19.6	12.14	9.14	25.5	21.36	17.16	19.41	14.1675	2.26441815558287	20.8575	1.76946496150673	20.8575	0.6428664942951	0.0097599530079977	TF	NA	TF	Absent	MECOMtarget	NA
ENSG00000196850.6	chr12	110533245	110583318	PPTC7	protein_coding	7.47	6.79	7.88	6.56	4.14	3.88	3.64	4.59	7.175	0.304206618380775	4.0625	0.203321379430038	7.175	-0.7744625533528	1.17093233602232e-08	NA	NA	NA	Absent	Absent	NA
ENSG00000196872.12	chr2	98793846	98936259	CRACDL	protein_coding	1.58	1.88	1.07	0.88	0.66	0.47	0.4	0.51	1.3525	0.229687287414868	0.51	0.0549241901776136	1.3525	-1.32957336143286	0.00127154694943504	NA	NA	NA	Absent	Absent	NA
ENSG00000196876.18	chr12	51590266	51812864	SCN8A	protein_coding	1	1.82	1.57	1.39	2.06	2.74	2.61	2.3	1.445	0.172554339267374	2.4275	0.153371824878844	2.4275	0.815077020277814	4.75860291441777e-08	NA	NA	NA	Absent	Absent	NA
ENSG00000196954.14	chr11	104942866	104969366	CASP4	protein_coding	1.55	0.98	1.83	2.16	4.32	3.21	4.9	5.68	1.63	0.249966664444148	4.5275	0.520086130687344	4.5275	1.53732182695684	1.14947443890194e-06	NA	NA	NA	Absent	Absent	NA
ENSG00000197093.11	chr7	100159244	100168617	GAL3ST4	protein_coding	0.71	1.22	1.49	1.23	2.21	2.08	2.05	1.73	1.1625	0.163267418672557	2.0175	0.101929305566816	2.0175	0.876890614162366	0.022447728894016	NA	NA	NA	Absent	Absent	NA
ENSG00000197119.13	chr14	100291116	100306547	SLC25A29	protein_coding	64.48	61.63	54.65	53.21	100.02	92.65	80.44	95.09	58.4925	2.7136026944513	92.05	4.16247722716493	92.05	0.697707817023223	2.24913130057906e-21	NA	NA	NA	Absent	Absent	NA
ENSG00000197467.17	chr10	69801880	69964275	COL13A1	protein_coding	5.27	8.14	8.31	7.12	3.74	5.21	4.48	3.23	7.21	0.698009073484483	4.165	0.43263726145583	7.21	-0.746575389519556	0.00113521817537622	NA	NA	NA	MECOMtarget	Absent	NA
ENSG00000197696.10	chr15	84655129	84658563	NMB	protein_coding	13.71	10.18	14.35	12.43	9.3	7.45	7.28	6.99	12.6675	0.920220761556704	7.755	0.523680882472013	12.6675	-0.655753432781421	0.0451016018814599	NA	NA	NA	Absent	Absent	NA
ENSG00000197705.10	chr18	32672673	32773023	KLHL14	protein_coding	0.13	0.26	0.41	0.26	1.09	1.93	1.99	1.48	0.265	0.057227615711298	1.6225	0.210846508152258	1.6225	2.71106099945339	4.45497371826419e-17	NA	NA	NA	Absent	Absent	NA
ENSG00000197780.10	chr1	109062486	109076003	TAF13	protein_coding	27.46	26.09	24.72	25.93	16.87	13.09	12.51	17.18	26.05	0.560728692565903	14.9125	1.22701789582168	26.05	-0.771977550584517	1.95729412988289e-05	NA	NA	NA	Absent	Absent	NA
ENSG00000197859.11	chr9	133532164	133575519	ADAMTSL2	protein_coding	2.61	2.2	1.78	2.55	3.47	3.76	3.6	4.71	2.285	0.191071539830853	3.885	0.281321287261854	3.885	0.809384491693923	4.46165484376398e-05	NA	NA	NA	Absent	Absent	NA
ENSG00000198053.12	chr20	1894167	1940592	SIRPA	protein_coding	9.83	10.4	9.2	7.28	5.57	6.16	4.25	2.79	9.1775	0.678311322329209	4.6925	0.749381689572588	9.1775	-0.96357249652177	2.10988001028782e-11	NA	NA	NA	Absent	Absent	NA
ENSG00000198355.5	chr22	49960768	49964072	PIM3	protein_coding	62.21	48.44	39.67	33.39	21.68	18.78	17.73	16.23	45.9275	6.24351446836368	18.605	1.15081492864839	45.9275	-1.23370755541229	3.20291863167182e-33	NA	NA	NA	Absent	Absent	NA
ENSG00000198435.4	chr9	137299631	137302271	NRARP	protein_coding	115.59	122.59	98.23	103.44	56.75	73	58.37	63.4	109.9625	5.5626513088035	62.88	3.65834434318768	109.9625	-0.764443077081334	1.16756762152599e-24	NA	NA	NA	Absent	Absent	NA
ENSG00000198467.16	chr9	35681992	35690056	TPM2	protein_coding	424.7	321.12	370.68	378.47	231.83	204.34	194.66	225.01	373.7425	21.2083365586114	213.96	8.69134531205229	373.7425	-0.757268285594914	6.32190841485429e-28	NA	NA	NA	Absent	Absent	NA
ENSG00000198535.5	chr15	62066977	62070917	C2CD4A	protein_coding	2.06	1.37	0.9	0.97	3.82	3.6	2.44	2.93	1.325	0.265973056279516	3.1975	0.315551765431073	3.1975	1.36203995439728	4.99124056535321e-09	NA	NA	NA	Absent	Absent	NA
ENSG00000198691.13	chr1	93992834	94121148	ABCA4	protein_coding	1.97	3.26	1.43	2.19	2.45	4.87	2.24	3.45	2.2125	0.383935215889348	3.2525	0.600310683452049	3.2525	0.590374724422552	0.00511342531599979	NA	NA	NA	Absent	Absent	NA
ENSG00000198753.12	chrX	153764196	153779346	PLXNB3	protein_coding	1.2	1.62	1.49	1.4	3.22	2.55	2.97	2.63	1.4275	0.0882586161988354	2.8425	0.155315539038007	2.8425	1.03511778184334	1.63159303055736e-05	NA	NA	NA	Absent	Absent	NA
ENSG00000198838.14	chr15	33310962	33866121	RYR3	protein_coding	1.41	1.08	1.64	1.75	4.05	1.78	1.62	2.49	1.47	0.148042786608016	2.485	0.554864848409052	2.485	0.74101738787187	0.0168898294717178	NA	NA	NA	Absent	Absent	NA
ENSG00000198932.13	chrX	102651092	102659083	GPRASP1	protein_coding	0.93	1.27	1.12	1.23	2.33	2.42	2.29	2.41	1.1375	0.0760893115577565	2.3625	0.0314576434802948	2.3625	1.1063186901209	9.92833599013619e-09	NA	NA	NA	Absent	Absent	NA
ENSG00000198948.12	chr4	169986597	170033031	MFAP3L	protein_coding	1.42	2.37	2.4	1.69	1.17	1.21	0.92	1.38	1.97	0.245933595373494	1.17	0.0949561302216274	1.97	-0.680078231229109	0.0321672561926014	NA	NA	NA	Absent	Absent	NA
ENSG00000203722.8	chr6	149916878	149923121	RAET1G	protein_coding	0.36	0.23	0.39	0.63	1.97	1.49	1.26	1.11	0.4025	0.0834041365880614	1.4575	0.187855219073981	1.4575	1.93136222278131	0.0218151484366678	NA	NA	NA	Absent	Absent	NA
ENSG00000203727.4	chr6	147508690	147737547	SAMD5	protein_coding	2.48	2.1	1.38	1.47	0.82	0.89	0.82	0.95	1.8575	0.262118770789121	0.87	0.0313581462037113	1.8575	-1.02338072192004	2.96440864758389e-05	NA	NA	NA	Absent	Absent	NA
ENSG00000203812.2	chr1	149842188	149842736	H2AC18	protein_coding	6.79	2.96	3.22	0	9.52	11.56	11.9	3.89	3.2425	1.38981038874613	9.2175	1.85195561051914	9.2175	1.9467236991878	0.00108320287283845	NA	NA	NA	Absent	Absent	NA
ENSG00000203952.9	chrX	134237047	134246207	CCDC160	protein_coding	1.08	1.03	1.59	1.41	2.52	2.2	2.92	3.05	1.2775	0.134000932832574	2.6725	0.193708328852083	2.6725	1.11883674325265	0.00695126870317793	NA	NA	NA	Absent	Absent	NA
ENSG00000204103.4	chr20	40685848	40689236	MAFB	protein_coding	1.68	1.89	1.48	2.13	3.1	2.89	2.18	2.51	1.795	0.139552857369529	2.67	0.203919918922437	2.67	0.614979832246619	0.0251503499275727	TF	NA	TF	Absent	Absent	NA
ENSG00000204161.14	chr10	49154725	49188585	TMEM273	protein_coding	4.68	3.63	2.08	2.15	15.1	14.89	12.18	16.18	3.135	0.626850593576066	14.5875	0.850797420071312	14.5875	2.31048693154173	1.36683126021442e-23	NA	NA	NA	Absent	Absent	NA
ENSG00000204278.12	chr17	78231310	78240987	TMEM235	protein_coding	0.56	0.4	0.5	0.16	1.95	1.16	1.16	1.72	0.405	0.0880814017448254	1.4975	0.200431825483546	1.4975	1.96100896523107	0.000300983555591325	NA	NA	NA	Absent	Absent	NA
ENSG00000204291.11	chr9	98943179	99070792	COL15A1	protein_coding	73.74	106.64	89.96	93.2	205.58	248.37	235.89	232.66	90.885	6.76009060590167	230.625	9.00924756384608	230.625	1.39525150970924	2.9371895528311e-118	NA	NA	NA	Absent	Absent	NA
ENSG00000205339.10	chr11	9384652	9448127	IPO7	protein_coding	29.61	36.5	34.23	31.21	18.37	20.51	18.73	18.36	32.8875	1.53862695825423	18.9925	0.513101273304469	32.8875	-0.745538392802196	1.19601891387437e-26	NA	NA	NA	Absent	Absent	NA
ENSG00000205571.14	chr5	70049638	70078522	SMN2	protein_coding	12.06	12.64	9.5	8.76	13	18.88	27.64	14.87	10.74	0.949139961579254	18.5975	3.25413679030246	18.5975	0.779194626776168	0.00119723523836506	NA	NA	NA	Absent	Absent	NA
ENSG00000206052.11	chr18	69400888	69849087	DOK6	protein_coding	0.11	0.32	0.27	0.25	0.91	0.57	1.73	2.4	0.2375	0.0449768458950454	1.4025	0.412095761524754	1.4025	2.54755283606791	2.73779147083632e-11	NA	NA	NA	Absent	Absent	NA
ENSG00000211445.12	chr5	151020438	151028992	GPX3	protein_coding	7.21	5.33	6.12	5.89	3.96	2.85	2.82	2.74	6.1375	0.394110284903435	3.0925	0.290096966547394	6.1375	-0.947817168059904	0.000218308377764571	NA	NA	NA	Absent	Absent	NA
ENSG00000213213.14	chr9	136796338	136807741	CCDC183	protein_coding	3.28	2.33	3.59	2.33	4.8	6.95	4.34	4.15	2.8825	0.325201860388282	5.06	0.644605822706146	5.06	0.859009492552068	0.0302353700557951	NA	NA	NA	Absent	Absent	NA
ENSG00000213366.13	chr1	109668022	109709551	GSTM2	protein_coding	19.74	16.37	29.54	29.55	32.11	29.17	38.85	45.63	23.8	3.38745971685765	36.44	3.67271470894941	36.44	0.683068065711254	2.45945979293903e-07	NA	NA	NA	Absent	Absent	NA
ENSG00000213949.10	chr5	52787916	52959209	ITGA1	protein_coding	24.17	38.12	42.14	39.42	58.37	68.68	76.18	57.96	35.9625	4.01905539275089	65.2975	4.39411799075385	65.2975	0.925966623560842	1.16356201519922e-08	NA	NA	NA	Absent	Absent	NA
ENSG00000214872.8	chr11	57542641	57550274	SMTNL1	protein_coding	0.64	0.56	0.5	0.32	1.52	1.22	1.36	1.13	0.505	0.0680073525436772	1.3075	0.0851836251870041	1.3075	1.43187655885642	0.0182586532154984	NA	NA	NA	Absent	Absent	NA
ENSG00000214944.10	chr5	73626158	73941993	ARHGEF28	protein_coding	3.14	2.46	1.51	0.95	0.79	0.77	0.36	0.3	2.015	0.487587598967269	0.555	0.130543734689439	2.015	-1.81124894959248	4.63793085477217e-11	NA	NA	NA	Absent	Absent	NA
ENSG00000215183.5	chr9	35752990	35756613	MSMP	protein_coding	28.77	30.19	23.32	27.18	7.57	7.64	7.05	7.89	27.365	1.48185975494759	7.5375	0.176416883167872	27.365	-1.81597125332384	5.31918481342791e-17	NA	NA	NA	Absent	Absent	NA
ENSG00000223953.6	chr11	119338942	119340940	C1QTNF5	protein_coding	92.04	77.99	96.17	91.09	41.44	43.2	44.97	50.38	89.3225	3.9351267980418	44.9975	1.93345276211583	89.3225	-0.943749194694352	1.80558482129715e-24	NA	NA	NA	Absent	Absent	NA
ENSG00000225968.7	chr7	1688119	1747954	ELFN1	protein_coding	8.61	13.33	13.67	15.7	5.53	7.84	7.27	8.85	12.8275	1.50002430535864	7.3725	0.695633703898826	12.8275	-0.742173793106307	1.18333625073637e-11	NA	NA	NA	Absent	Absent	NA
ENSG00000230453.9	chr9	33524394	33573009	ANKRD18B	protein_coding	0.68	2.66	2.52	0.28	0.07	0.14	2.15	0.16	1.535	0.61521676396752	0.63	0.507033858172542	1.535	-2.10545765506613	0.0141642205564438	NA	NA	NA	Absent	Absent	NA
ENSG00000232653.8	chr15	32593456	32607310	GOLGA8N	protein_coding	3.45	5.42	3.04	2.5	2.16	1.9	2.12	2.01	3.6025	0.636296249137669	2.0475	0.0585056977282271	3.6025	-0.712545211612547	0.0161302725598051	NA	NA	NA	Absent	Absent	NA
ENSG00000233056.3	chr21	42916803	42925646	ERVH48-1	protein_coding	0.3	0.25	0.68	0.77	0.98	0.74	1.07	1.44	0.5	0.131592806287679	1.0575	0.145279902257676	1.0575	1.23661120674168	0.0131022603290589	NA	NA	NA	Absent	Absent	NA
ENSG00000235387.5	chr9	35909490	35937153	SPAAR	protein_coding	2.7	2.23	2.92	2.87	3.33	4.4	5.39	4.77	2.68	0.157215351243658	4.4725	0.432133756299289	4.4725	0.771234518805577	0.0167171288554646	NA	NA	NA	Absent	Absent	NA
ENSG00000240583.14	chr7	30911853	30925517	AQP1	protein_coding	5.33	5.62	3.86	5.79	2.41	2.93	1.72	3.21	5.15	0.440359701456283	2.5675	0.327525444304205	5.15	-0.975339511809063	2.03369234354527e-05	NA	NA	NA	Absent	Absent	NA
ENSG00000242574.9	chr6	32934629	32941028	HLA-DMB	protein_coding	13.38	10.82	14.95	21.72	23.2	17.61	21.81	36.52	15.2175	2.3285989170887	24.785	4.08813017568342	24.785	0.7434953606874	2.47507826741692e-10	NA	NA	NA	Absent	Absent	NA
ENSG00000243232.6	chr5	140966470	141012347	PCDHAC2	protein_coding	4.68	4.14	2.06	3.34	3.91	1.78	1.26	2.44	3.555	0.569290494094769	2.3475	0.574069899925088	3.555	-0.616038564516022	0.0130987774538251	NA	NA	NA	Absent	Absent	NA
ENSG00000243646.10	chr21	33266367	33310187	IL10RB	protein_coding	12.14	11.1	11.55	10.88	17.87	16.89	14.71	18.47	11.4175	0.278279685448531	16.985	0.825282779819539	16.985	0.615940012529938	9.33067070333729e-06	NA	NA	NA	Absent	Absent	NA
ENSG00000244274.9	chr20	45406057	45410610	DBNDD2	protein_coding	7.13	6.34	5.47	8.35	4.28	3.48	2.88	3.51	6.8225	0.611683128752134	3.5375	0.286890658614044	6.8225	-0.896028146143863	0.00452926637971297	NA	NA	NA	MECOMtarget	Absent	NA
ENSG00000244405.8	chr3	186046314	186110318	ETV5	protein_coding	5.71	7.63	4.68	2.87	2.79	3.74	1.72	1.75	5.2225	0.994244897732277	2.5	0.482407158598073	5.2225	-1.00506714821274	1.02835970039168e-06	TF	NA	TF	Absent	Absent	NA
ENSG00000244694.8	chr6	47856673	48111197	PTCHD4	protein_coding	1.56	1.75	1.9	1.91	2.63	3.2	3.63	4.02	1.78	0.081955272354295	3.37	0.298133079904484	3.37	0.952347978124351	3.92033953551922e-19	NA	NA	NA	MECOMtarget	Absent	NA
ENSG00000254656.3	chr14	100879753	100903722	RTL1	protein_coding	0.5	0.38	0.52	0.8	0.7	0.96	1.39	1.33	0.55	0.0888819441731559	1.095	0.162403817689117	1.095	1.03318327732553	0.00215457157186151	NA	NA	NA	Absent	Absent	NA
ENSG00000256061.7	chr15	55410525	55508234	DNAAF4	protein_coding	5.38	4.93	4.54	4.97	9.99	9.43	7.69	5.96	4.955	0.171682847133894	8.2675	0.911796532493224	8.2675	0.761603639656258	0.000918509306351345	NA	NA	NA	Absent	Absent	NA
ENSG00000256671.6	chr2	110446640	110473075	LIMS4	protein_coding	17.1	12.98	9.58	5.66	9.11	7.71	5.32	3.67	11.33	2.43630184227379	6.4525	1.21341374504604	11.33	-0.744368459975743	0.000731386127878698	NA	NA	NA	Absent	Absent	NA
ENSG00000257207.5	chr2	110402934	110473075	AC108938.5	protein_coding	3.87	3.65	2.45	1.4	1.88	2.68	1.86	0.4	2.8425	0.573198264128565	1.705	0.475070170255581	2.8425	-0.822373700222853	0.00905883897454294	NA	NA	NA	Absent	Absent	NA
ENSG00000259171.1	chr14	20684587	20700576	RP11-903H12.5	protein_coding	0	0	0.03	0	1.67	0.36	1.61	0.64	0.0075	0.0075	1.07	0.334240432423528	1.07	6.28161227613735	4.55867379783891e-06	NA	NA	NA	Absent	Absent	NA
ENSG00000260007.3	chr15	68184032	68229718	RP11-315D16.2	protein_coding	3.9	1.74	1.61	1.91	0.8	1.33	0.66	0.92	2.29	0.54016972641322	0.9275	0.144301478393905	2.29	-1.18897188735347	0.00322238659101424	NA	NA	NA	Absent	Absent	NA
ENSG00000260314.3	chr10	17809348	17911164	MRC1	protein_coding	0.68	0.68	0.63	0.57	1.45	1.47	1.31	0.61	0.64	0.0261406452355969	1.21	0.203141986469235	1.21	0.903171700002606	0.00740308678485595	NA	NA	NA	Absent	Absent	NA
ENSG00000263155.6	chr15	57591904	57685364	MYZAP	protein_coding	43.37	36.45	33.43	28.83	75.77	68.94	66.63	62.41	35.52	3.04974862352074	68.4375	2.79308483878787	68.4375	0.999907408313432	2.21431635646216e-36	NA	NA	NA	Absent	Absent	NA
ENSG00000266714.9	chr17	75588058	75626849	MYO15B	protein_coding	26.67	26.75	24.92	25.3	37.46	42.22	35.58	42.66	25.91	0.468632763116992	39.48	1.75381488950991	39.48	0.648753573715097	2.27332866884467e-14	NA	NA	NA	Absent	MECOMtarget	NA
ENSG00000271447.6	chr17	35756249	35795707	MMP28	protein_coding	23.96	22.14	24.87	27.16	10.82	14.93	12.99	14.62	24.5325	1.04361051962246	13.34	0.941603242701864	24.5325	-0.839758598580612	1.98930191127772e-09	NA	NA	NA	Absent	Absent	NA
ENSG00000272196.2	chr1	149851061	149851624	H2AC19	protein_coding	24.44	17.12	24.46	30.15	14.04	8.47	6.63	23.25	24.0425	2.67012601138348	13.0975	3.73278130219278	24.0425	-0.92945440036776	0.00344034328706378	NA	NA	NA	Absent	Absent	NA
ENSG00000274588.2	chrX	50365409	50470825	DGKK	protein_coding	0.94	1.4	1.22	1.01	0.39	0.5	0.44	0.34	1.1425	0.104433	0.4175	0.03424787	1.1425	-1.400912	2.068107e-08	NA	NA	NA	Absent	Absent	NA
ENSG00000280893.1	chr16	29812261	29820092	AC009133.23	protein_coding	3.13	2.55	3.99	2.25	5.85	6.05	4.12	5.7	2.98	0.3830144	5.43	0.4425118	5.43	0.9349941	0.0004522834	NA	NA	NA	Absent	Absent	NA
ENSG00000280987.4	chr5	139273752	139331671	MATR3	protein_coding	7.63	8.88	11.01	9.95	4.99	5.9	5.71	3.06	9.3675	0.724205	4.915	0.648646	9.3675	-0.9085557	3.568665e-07	NA	NA	NA	Absent	Absent	NA
ENSG00000281887.3	chr7	150716668	150743646	GIMAP1-GIMAP5	protein_coding	3.01	2.99	4.11	2.27	8.27	12.67	15.6	11.42	3.095	0.3795941	11.99	1.518162	11.99	1.992401	1.452262e-29	NA	NA	NA	Absent	Absent	NA
